# Supplementary material for: Status and trends of giant clam populations demonstrate the effectiveness of village-based protection in American Sāmoa
Source: PeerJ. 2025 Nov 14;13:e20290. doi: 10.7717/peerj.20290 (PMC12622233; doi:10.7717/peerj.20290)
Supplement: Supplemental Information 8 [file peerj-13-20290-s008.xlsx]

## Sheet: 22-24 Surveys
Date	Year	Density	Island	Recruit	Immature	Mature	Quadrant	MMA	Protection2	Jurisdiction	Length..m.	Hectares.Surveyed	Corrected.For.Sand	MAX.Recruit.Density	MAX.Immature.Density	MAX.Mature.Density	Clams...Hectare
2022-09-25	2022	0	Tutuila	0	0	0	SE	MMA	Village Protected	DMWR	150	0.003	0.0015	0	0	0	0
2022-09-30	2022	0	Tutuila	0	0	0	SE	MMA	Village Protected	DMWR	150	0.0094	0.00658	0	0	0	0
2024-10-18	2024	36.8421	Tutuila				SE	MMA	Village Protected	DMWR		0.19					36.8421
2023-11-10	2023	200	Tutuila	33.3333	33.3333	133.333	SW	Open Access	Remote	DMWR	150	0.03	0.0285	33.3333	33.3333	133.333	200
2023-11-09	2023	0	Tutuila	0	0	0	SE	Open Access	None	DMWR	150	0.03	0.0285	0	0	0	0
2023-11-16	2023	100	Tutuila	33.3333	33.3333	33.3333	SE	Open Access	Remote	DMWR	150	0.03	0.0285	33.3333	33.3333	33.3333	100
2023-11-08	2023	0	Tutuila	0	0	0	Harbor	Open Access	None	DMWR	150	0.03	0.0297	0	0	0	0
2023-11-09	2023	300	Aunuu	100	0	200	Aunuu	MMA	Federal No Take	DMWR	150	0.03	0.0297	100	0	200	300
2023-11-15	2023	0	Tutuila	0	0	0	Harbor	Open Access	None	DMWR	150	0.03	0.018	0	0	0	0
2024-02-29	2024	33.3333	Tutuila	0	0	33.3333	NW	Open Access	None	DMWR	150	0.03	0.0297	0	0	33.3333	33.3333
2022-09-30	2022	0	Tutuila	0	0	0	SE	Open Access	None	DMWR	150	0.01	0.009	0	0	0	0
2023-11-09	2023	66.6667	Tutuila	0	0	66.6667	SE	Open Access	None	DMWR	150	0.03	0.0297	0	0	66.6667	66.6667
2023-11-10	2023	100	Tutuila	0	33.3333	0	NW	MMA	Village Protected	DMWR	150	0.03	0.0285	0	33.3333	0	100
2022-11-09	2022	117.647	Tutuila	33.3333	33.3333	66.6667	NW	Open Access	None	NPSA	150	0.03	0.0255	33.3333	33.3333	66.6667	117.647
2023-11-04	2023	66.6667	Tutuila	0	0	66.6667	NW	Open Access	None	NPSA	150	0.03	0.0285	0	0	66.6667	66.6667
2023-11-04	2023	70.1754	Tutuila	0	0	66.6667	NW	Open Access	None	NPSA	150	0.03	0.0285	0	0	66.6667	70.1754
2022-11-10	2022	0	Tutuila	0	0	0	SW	MMA	Federal No Take	NMSAS	150	0.03	0.0288	0	0	0	0
2022-11-17	2022	0	Tutuila	0	0	0	SW	MMA	Federal No Take	NMSAS	150	0.03	0.0288	0	0	0	0
2022-10-03	2022	0	Tutuila	0	0	0	SE	Open Access	None	DMWR	150	0.01	0.009	0	0	0	0
2023-11-15	2023	0	Tutuila	0	0	0	Harbor	Open Access	None	DMWR	150	0.03	0.0225	0	0	0	0
2022-10-31	2022	34.3643	Ofu	0	0	33.3333	SW	Open Access	None	NPSA	150	0.03	0.0291	0	0	33.3333	34.3643
2022-10-12	2022	0	Tutuila	0	0	0	NW	Open Access	None	NPSA	150	0.03	0.024	0	0	0	0
2022-10-07	2022	0	Tutuila	0	0	0	Harbor	Open Access	None	DMWR	150	0.03	0.021	0	0	0	0
2023-11-15	2023	0	Tutuila	0	0	0	Harbor	Open Access	None	DMWR	150	0.03	0.0285	0	0	0	0
2023-11-14	2023	66.6667	Tutuila	0	0	66.6667	SW	Open Access	None	DMWR	150	0.03	0.0285	0	0	66.6667	66.6667
2022-11-01	2022	493.827	Ofu	100	66.6667	233.333	NE	Open Access	None	DMWR	150	0.03	0.0243	100	66.6667	233.333	493.827
2023-11-12	2023	133.333	Tutuila	100	0	0	NW	MMA	Village Protected	DMWR	150	0.03	0.0297	100	0	0	133.333
2023-11-17	2023	100	Tutuila	33.3333	33.3333	33.3333	NE	Open Access	Remote	DMWR	150	0.03	0.0285	33.3333	33.3333	33.3333	100
2022-10-12	2022	222.222	Tutuila	33.3333	66.6667	100	NW	Open Access	Remote	NPSA	150	0.03	0.027	33.3333	66.6667	100	222.222
2022-10-13	2022	74.0741	Tutuila	0	0	66.6667	NW	Open Access	Remote	NPSA	150	0.03	0.027	0	0	66.6667	74.0741
2022-10-29	2022	66.6667	Ofu	0	0	66.6667	NE	Open Access	None	DMWR	150	0.03	0.03	0	0	66.6667	66.6667
2022-10-29	2022	66.6667	Ofu	0	0	66.6667	NE	Open Access	None	DMWR	150	0.03	0.03	0	0	66.6667	66.6667
2022-10-29	2022	1111.11	Ta‘ū	166.667	400	400	N	Open Access	None	DMWR	150	0.03	0.0261	166.667	400	400	1111.11
2022-10-29	2022	1100	Ta‘ū	366.667	433.333	300	N	Open Access	Remote	DMWR	150	0.03	0.03	366.667	433.333	300	1100
2024-02-16	2024	0	Tutuila	0	0	0	NE	Open Access	None	DMWR	150	0.03	0.0285	0	0	0	0
2022-11-01	2022	736.842	Ta‘ū	33.3333	233.333	433.333	N	Open Access	Remote	DMWR	150	0.03	0.0285	33.3333	233.333	433.333	736.842
2022-10-31	2022	784.314	Ta‘ū	166.667	200	300	N	Open Access	None	DMWR	150	0.03	0.0255	166.667	200	300	784.314
2022-10-17	2022	208.333	Tutuila	66.6667	100	0	NW	Open Access	Subsistence & Remote	NPSA	150	0.03	0.024	66.6667	100	0	208.333
2022-10-30	2022	136.054	Ofu	33.3333	0	100	NE	Open Access	None	DMWR	150	0.03	0.0294	33.3333	0	100	136.054
2022-10-28	2022	33.67	Ofu	0	0	33.3333	SW	Open Access	None	DMWR	150	0.03	0.0297	0	0	33.3333	33.67
2022-10-31	2022	33.67	Olosega	0	0	33.3333	SW	Open Access	None	DMWR	150	0.03	0.0297	0	0	33.3333	33.67
2022-10-28	2022	200	Olosega	33.3333	33.3333	133.333	NE	Open Access	Remote	DMWR	150	0.03	0.03	33.3333	33.3333	133.333	200
2023-11-08	2023	0	Tutuila	0	0	0	Harbor	Open Access	None	DMWR	150	0.03	0.0297	0	0	0	0
2022-10-14	2022	134.68	Tutuila	0	0	133.333	NW	Open Access	Subsistence & Remote	NPSA	150	0.03	0.0297	0	0	133.333	134.68
2022-10-17	2022	385.965	Tutuila	0	266.667	100	NW	Open Access	Subsistence & Remote	NPSA	150	0.03	0.0285	0	266.667	100	385.965
2022-10-20	2022	1184.11	Rose	0	296.027	888.081	NE	MMA	Inaccessible (Muliava)	USFWS	150	0.00337807	0.00337807	0	296.027	888.081	1184.11
2022-10-20	2022	4805.91	Rose	0	686.559	4119.35	NE	MMA	Inaccessible (Muliava)	USFWS	150	0.00145654	0.00145654	0	686.559	4119.35	4805.91
2022-10-20	2022	5207.96	Rose	0	0	5207.96	NE	MMA	Inaccessible (Muliava)	USFWS	150	0.00115208	0.00115208	0	0	5207.96	5207.96
2022-10-20	2022	18734.9	Rose	0	4683.72	14051.1	NE	MMA	Inaccessible (Muliava)	USFWS	150	0.000427011	0.000427011	0	4683.72	14051.1	18734.9
2022-10-21	2022	13.4318	Rose	0	0	13.4318	NE	MMA	Inaccessible (Muliava)	USFWS	150	0.07445	0.07445	0	0	13.4318	13.4318
2022-10-21	2022	155.4	Rose	0	0	39.8557	NE	MMA	Inaccessible (Muliava)	USFWS	150	0.0250905	0.006435	0	0	39.8557	155.4
2022-10-21	2022	476.19	Rose	0	0	œ	NE	MMA	Inaccessible (Muliava)	USFWS	150	0.0333564	0.0126	0	0	179.875	476.19
2022-10-21	2022	444.444	Rose	19.2445	57.7334	153.956	NW	MMA	Inaccessible (Muliava)	USFWS	150	0.051963	0.027	19.2445	57.7334	153.956	444.444
2022-10-21	2022	129.353	Rose	6.66373	6.66373	73.301	NW	MMA	Inaccessible (Muliava)	USFWS	150	0.150066	0.1005	6.66373	6.66373	73.301	129.353
2022-10-21	2022	0	Rose	0	0	0	NW	MMA	Inaccessible (Muliava)	USFWS	150	0.0435292	0.0435292	0	0	0	0
2022-10-20	2022	0	Rose	0	0	0	SE	MMA	Inaccessible (Muliava)	USFWS	150	0.00257864	0.00257864	0	0	0	0
2022-10-20	2022	0	Rose	0	0	0	SE	MMA	Inaccessible (Muliava)	USFWS	150	0.00176927	0.00176927	0	0	0	0
2022-10-20	2022	0	Rose	0	0	0	SE	MMA	Inaccessible (Muliava)	USFWS	150	0.00327301	0.00327301	0	0	0	0
2022-10-20	2022	0	Rose	0	0	0	SE	MMA	Inaccessible (Muliava)	USFWS	150	0.01	0.01	0	0	0	0
2022-10-20	2022	147.502	Rose	0	0	147.502	SE	MMA	Inaccessible (Muliava)	USFWS	150	0.00677958	0.00677958	0	0	147.502	147.502
2022-10-20	2022	285.658	Rose	0	0	285.658	SE	MMA	Inaccessible (Muliava)	USFWS	150	0.00700137	0.00700137	0	0	285.658	285.658
2022-10-20	2022	332.014	Rose	0	0	332.014	SE	MMA	Inaccessible (Muliava)	USFWS	150	0.00301192	0.00301192	0	0	332.014	332.014
2022-10-20	2022	349.051	Rose	0	0	349.051	SE	MMA	Inaccessible (Muliava)	USFWS	150	0.00286491	0.00286491	0	0	349.051	349.051
2022-10-20	2022	410.763	Rose	0	0	410.763	SE	MMA	Inaccessible (Muliava)	USFWS	150	0.0024345	0.0024345	0	0	410.763	410.763
2022-10-20	2022	594.557	Rose	0	0	594.557	SE	MMA	Inaccessible (Muliava)	USFWS	150	0.00168192	0.00168192	0	0	594.557	594.557
2022-10-20	2022	606.766	Rose	0	606.766	0	SE	MMA	Inaccessible (Muliava)	USFWS	150	0.00164808	0.00164808	0	606.766	0	606.766
2022-10-20	2022	793.481	Rose	0	396.741	396.741	SE	MMA	Inaccessible (Muliava)	USFWS	150	0.00252054	0.00252054	0	396.741	396.741	793.481
2022-10-20	2022	1886.89	Rose	0	628.962	0	SE	MMA	Inaccessible (Muliava)	USFWS	150	0.00158992	0.00158992	0	628.962	0	1886.89
2022-10-20	2022	0	Rose	0	0	0	SE	MMA	Inaccessible (Muliava)	USFWS	150	0.01	0.0076	0	0	0	0
2022-10-20	2022	100	Rose	0	100	0	SE	MMA	Inaccessible (Muliava)	USFWS	150	0.01	0.01	0	100	0	100
2022-10-21	2022	94.642	Rose	0	47.321	23.6605	SW	MMA	Inaccessible (Muliava)	USFWS	150	0.0422645	0.0422645	0	47.321	23.6605	94.642
2022-10-21	2022	194.168	Rose	35.3033	0	52.955	SW	MMA	Inaccessible (Muliava)	USFWS	150	0.0566519	0.0566519	35.3033	0	52.955	194.168
2022-10-22	2022	0	Rose	0	0	0	SW	MMA	Inaccessible (Muliava)	USFWS	150	0.00357043	0.00357043	0	0	0	0
2022-10-22	2022	0	Rose	0	0	0	SW	MMA	Inaccessible (Muliava)	USFWS	150	0.00164239	0.00164239	0	0	0	0
2022-10-22	2022	0	Rose	0	0	0	SW	MMA	Inaccessible (Muliava)	USFWS	150	0.00165727	0.00165727	0	0	0	0
2022-10-22	2022	0	Rose	0	0	0	SW	MMA	Inaccessible (Muliava)	USFWS	150	0.00167781	0.00167781	0	0	0	0
2022-10-22	2022	0	Rose	0	0	0	SW	MMA	Inaccessible (Muliava)	USFWS	150	0.0439883	0.02137	0	0	0	0
2022-10-22	2022	0	Rose	0	0	0	SW	MMA	Inaccessible (Muliava)	USFWS	150	0.00226379	0.00226379	0	0	0	0
2022-10-22	2022	2709.69	Rose	1354.85	0	1354.85	SW	MMA	Inaccessible (Muliava)	USFWS	150	0.00147618	0.00147618	1354.85	0	1354.85	2709.69
2022-10-31	2022	269.36	Ta‘ū	233.333	33.3333	0	S	Open Access	Remote	NPSA	150	0.03	0.0297	233.333	33.3333	0	269.36
2022-10-30	2022	729.167	Ta‘ū	300	166.667	233.333	S	Open Access	Subsistence & Remote	NMSAS	150	0.03	0.0288	300	166.667	233.333	729.167
2022-10-13	2022	350.877	Tutuila	33.3333	166.667	133.333	NW	Open Access	Subsistence & Remote	NPSA	150	0.03	0.0285	33.3333	166.667	133.333	350.877
2022-10-17	2022	177.778	Tutuila	33.3333	0	100	NW	Open Access	Subsistence & Remote	NPSA	150	0.03	0.0225	33.3333	0	100	177.778
2022-09-29	2022	0	Tutuila	0	0	0	Harbor	Open Access	None	DMWR	150	0.01	0.008	0	0	0	0
2023-11-07	2023	0	Tutuila	0	0	0	Harbor	Open Access	None	DMWR	150	0.03	0.021	0	0	0	0
2022-10-14	2022	421.053	Tutuila	66.6667	166.667	166.667	NW	Open Access	Subsistence & Remote	NPSA	150	0.03	0.0285	66.6667	166.667	166.667	421.053
2023-11-06	2023	0	Tutuila	0	0	0	NE	Open Access	None	NPSA	150	0.03	0.0297	0	0	0	0
2022-11-01	2022	952.381	Ta‘ū	433.333	200	300	S	Open Access	Remote	NMSAS	150	0.03	0.0294	433.333	200	300	952.381

## Sheet: 22-24 ALL On Transect Clams
Island	Year	Size	Transect number	Depth	Color
Tutuila	2024	19	2	10m	brown, purple and gold
Tutuila	2023	21	3	10m	purple and gold
Tutuila	2023	15	2	10m	purple and blue
Tutuila	2023	17	3	10m	classic blue and purple
Tutuila	2023	20	2	10m	blue and purple with brown margin
Aunu‘u	2023	22	1	10m	purple and gold
Aunu‘u	2023	15	2	10m	light brown and purple
Aunu‘u	2023	12	2	10m	light brown and purple
Aunu‘u	2023	16	2	10m	purple with green inside
Aunu‘u	2023	2	3	10m	purple with brown margin
Aunu‘u	2023	17	3	10m	purple with gold lines
Aunu‘u	2023	2	3	10m	blue with teal lines
Aunu‘u	2023	5	1	10m	blue and purple with brown margin
Aunu‘u	2023	15	1	10m	golden blue
Tutuila	2023	4	1	10m	purple and gold
Tutuila	2023	16	1	10m	purple and green
Tutuila	2023	17	3	10m	purple and gold
Tutuila	2023	17	3	10m	classic blue and purple
Tutuila	2023	17	3	10m	orange and purple
Tutuila	2023	10	1	10m	purple and gold spots
Tutuila	2023	6	1	10m	light gold noae
Tutuila	2023	20	1	10m	purple and green with blue
Tutuila	2023	4	1	10m	classic blue and purple
Tutuila	2023	3.5	3	10m	classic blue and purple
Tutuila	2023	34	3	10m	classic blue and purple with brown margin
Tutuila	2023	3	3	10m	blue and white margin
Tutuila	2023	5	3	10m	brown and gold
Tutuila	2023	23	3	10m	classic blue and purple with brown outside
Tutuila	2023	14	1	10m	purple and white with green edge
Tutuila	2023	19	2	10m	classic blue and purple
Tutuila	2023	3	3	10m	classic blue and purple
Tutuila	2023	6	1	10m	classic blue and purple
Tutuila	2022	24		1m	tan brown, golden ringed circles, classic noae
Tutuila	2022	25.5		1m	tan brown, golden ringed circles, classic noae
Tutuila	2022	31		1m	tan brown, golden ringed circles, classic noae
Tutuila	2022	30		1m	tan brown, golden ringed circles, classic noae
Tutuila	2022	7		1m	tan brown, golden ringed circles, classic noae
Tutuila	2022	2	1	10m	purple
Tutuila	2022	10	1	10m	brown purple gold
Tutuila	2022	5	1	10m	purple gold
Tutuila	2022	23	3	10m	purple gold
Tutuila	2022	16	3	10m	purple gold teal inside
Tutuila	2022	18	1	10m	gold fleck on purple
Tutuila	2022	11	1	10m	purple brown margin
Tutuila	2022	12	2	10m	green edge with purple and brown
Tutuila	2022	5	2	10m	all blue - classic maxima
Tutuila	2022	13	2	10m	dark purple with gold lines
Tutuila	2022	4.5	3	10m	all blue with a brown margin
Tutuila	2022	12	3	10m	tan and purple
Tutuila	2022	5	3	10m	brilliant blue with a brown margin
Tutuila	2022	7	3	10m	brown golden purple
Tutuila	2022	8	2	10m	green edge with purple and brown
Tutuila	2022	17	1	10m	brilliant blue with a brown margin
Tutuila	2022	14	1	10m	tan with dark brown and purple
Tutuila	2022	24	1	10m	Brilliant blue with lines - classic maxima
Tutuila	2022	20	1	10m	golden lines over purple
Tutuila	2022	17	1	10m	purple with white lines
Tutuila	2022	18	1	10m	brown inside with black dots
Tutuila	2022	18	1	10m	purple blue lines - classic maxima
Tutuila	2022	10	2	10m	green with camo tan and purple
Tutuila	2022	16	2	10m	purple with tan and gold
Tutuila	2022	7	2	10m	Brilliant blue with lines - classic maxima
Tutuila	2022	2	3	10m	classic maxima
Tutuila	2022	6	3	10m	light brown with dots
Tutuila	2022	15	3	10m	purple with white lines
Tutuila	2022	12	3	10m	classic maxima with brown margin
Tutuila	2022	4	3	10m	light brown and tan
Tutuila	2022	5	3	10m	light brown and brown with green lip
Tutuila	2022	13	2	10m	light brown and brown
Tutuila	2022	9	2	10m	green lip with purple and tan
Tutuila	2022	12	1	light brown and brownish red	maxima
Tutuila	2022	15	1	brown and light brown	maxima
Tutuila	2022	2	1	Brilliant blue with lines - classic maxima	maxima
Tutuila	2022	12	1	tan and purple with green edge	maxima
Tutuila	2022	12	1	tan with a green edge	maxima
Tutuila	2022	7	1	light brown and tan with green edge	maxima
Tutuila	2022	2	1	classic maxima	maxima
Tutuila	2022	6	1	light purple with green edge	maxima
Tutuila	2022	3.5	1	brown and tan	maxima
Tutuila	2022	9	1	light brown and grey with blue	maxima
Tutuila	2022	7	1	light brown and brown	maxima
Tutuila	2022	11	1	purple and tan with green edge	maxima
Tutuila	2022	11	1	classic maxima with brown margin	maxima
Tutuila	2022	10	1	light green teardrops over brown	noae
Tutuila	2022	12	1	greyish blue with green edge	maxima
Tutuila	2022	6	1	classic maxima with brown margin	maxima
Tutuila	2022	15	1	green and purple	maxima
Tutuila	2022	12	1	brown and purple with green edge	maxima
Tutuila	2022	8	1	light brown and brown	maxima
Tutuila	2022	11	1	brown and purple	maxima
Tutuila	2022	10	1	brown and purple with green edge	maxima
Rose	2022	10		brilliant blue	maxima
Rose	2022	19		teal gold purple	maxima
Rose	2022	17		dark purple and gold dots	maxima
Rose	2022	11		grean and blue with gold dots	maxima
Rose	2022	5		dark purple with gold specks and outside lines	maxima
Rose	2022	17		dark purple with gold lines	maxima
Rose	2022	9		light brown and purple with gold dots	maxima
Rose	2022	12		dark purple with green lines	maxima
Rose	2022	12		dark purple with gold lines inside	maxima
Rose	2022	17		purple and green	maxima
Rose	2022	17		classic maxima with brown margin	maxima
Rose	2022	11		dark purple and grey blue with green edge	maxima
Rose	2022	12		dark purple with gold lines and green edge	maxima
Rose	2022	16		dark purple with gold lines and gold edge	maxima?
Rose	2022	19		purple and brown with green inside, gold edge	maxima
Rose	2022	16		blue inside, gold and purple edge with light green	maxima
Rose	2022	15		dark purple with blue and gold lines at edge	maxima
Rose	2022	10		classic maxima dark purple with brilliant blue	maxima
Rose	2022	20		dark purple with brilliant blue	maxima
Rose	2022	10		bright blue and purple	maxima
Rose	2022	-		dark purple with blue lines and brown margin	maxima
Rose	2022	-		dark purple with teal lines	maxima
Rose	2022	12		tan with purple spots	maxima
Rose	2022	14		brilliant blue with purple lines	maxima
Rose	2022	9		tan inside and purple camo	maxima
Rose	2022	16		classic maxima with pourple and some blue	maxima
Rose	2022	9		purple with gold lines	maxima
Rose	2022	15		dark putpl with golden cam0	maxima
Rose	2022	17		dark purple with blue	maxima
Rose	2022	13		dark purple with golden lines	maxima
Rose	2022	15		dark purple with some blue	maxima
Rose	2022	13		dark purple with brilliant blue	maxima
Rose	2022	13		dull maxima	maxima
Rose	2022	14		dark purple and gold	maxima
Rose	2022	14		dull maxima	maxima
Rose	2022	14		brown and purple margin	maxima
Rose	2022	18		classic maxima
Rose	2022	19		dark purple with teal lines
Rose	2022	14		dull maxima
Rose	2022	14		brown and purple
Rose	2022	12		brown camo
Rose	2022	20		dark purple with teal lines
Rose	2022	16		dull maxima	maxima
Rose	2022	14		classic maxima	maxima
Rose	2022	20		classic maxima	maxima
Rose	2022	15		purple and tan camo	maxima
Rose	2022	13		purple and gold lines	maxima
Rose	2022	8		tan and brown	maxima
Rose	2022	6		dark purple with blue edge	maxima
Rose	2022	4		dark purple gold line and green edge	maxima
Rose	2022	12		dark purple and blue with gold edge	maxima
Rose	2022	16		dark purple with white blotches	maxima
Rose	2022	18		purple and brilliant blue with gold	maxima
Rose	2022	6		grey green with black dots	maxima
Rose	2022	17		dark purple with green edge with gold lines	maxima
Rose	2022	15		classic maxima	maxima
Rose	2022	19		dark purple with gold edge	maxima
Rose	2022	20		dark purple with teal liunes	maxima
Rose	2022	17		dark purple with blue and gold	maxima
Rose	2022	18		dark brown gold lines and gold edge	maxima
Rose	2022	15		dark purple + blue and gold	maxima
Rose	2022	20		brilliant blue and purple	maxima
Rose	2022	20		dark purple and teal edge, with brilliant blue	maxima
Rose	2022	4		dark purple and brown lines	maxima
Rose	2022	18		dark purple with gold specks	maxima
Rose	2022	7		dark purple brilliant blue edge	maxima
Rose	2022	20		brown and black dots	maxima
Rose	2022	16		purple and gold/orange	maxima
Rose	2022			purple with brown margin	maxima
Rose	2022	14		brilliant blue and purple	maxima
Rose	2022	10		purple with brown margin	maxima
Rose	2022	6		brilliant purple with brown margin	maxima
Rose	2022	26		lots of golden dots with little purple	Noae
Rose	2022	4		brilliant teal and blue	maxima
Rose	2022	20		brilliant blue and purple dots	maxima
Rose	2022	16		brown	maxima
Rose	2022	15		SEE PHOTOS	maxima
Rose	2022	15		SEE PHOTOS	maxima
Rose	2022	15		SEE PHOTOS	maxima
Rose	2022	15		SEE PHOTOS	maxima
Rose	2022	15		SEE PHOTOS	maxima
Rose	2022	15		SEE PHOTOS	maxima
Rose	2022	4		classic maxima	maxima
Rose	2022	15		dull maxima with gold lip	maxima
Rose	2022	19		classic maxima	maxima
Rose	2022	17		dark purple with gold lines	maxima
Rose	2022	15		dark purple with gold and green edge	maxima
Rose	2022	20		dull maxima	maxima
Rose	2022	18		dull maxima	maxima
Rose	2022	11		tan and purple spots	maxima
Rose	2022	13		dull maxima	maxima
Rose	2022	15		classic maxima with brown margin	maxima
Rose	2022	15		dull maxima with golden edge	maxima
Rose	2022	10		purple with brown margin and gold lines	maxima
Rose	2022	15		purple with gold lines	maxima
Rose	2022	14		dull maxima	maxima
Rose	2022	8		dark purple with gold lines	maxima
Rose	2022	16		bright purple with gold edge, brown lines	maxima
Rose	2022	15		dull maxima	maxima
Rose	2022	12		dull maxima	maxima
Rose	2022	13		dull maxima	maxima
Rose	2022	13		dull maxima	maxima
Rose	2022	12		purple with gold lines	maxima
Rose	2022	12		classic maxima	maxima
Rose	2022	20		dull maxima with green edge	maxima
Rose	2022	15		dbrown with purple camo	maxima
Rose	2022	20		blue and brown	maxima
Rose	2022	18		dull maxima	maxima
Rose	2022	16		dark purple and brown with gold rings	maxima
Rose	2022	22		dark purple with gold specks	maxima
Rose	2022	22		dark purple and blue with brown margin	maxima
Rose	2022	3		white and pink	maxima
Rose	2022	4		teal and gold and purple	maxima
Ofu	2022	19	3	purple with brown margin	maxima
Ta‘ū	2022	13	3	classic maxima with brown margin	maxima
Ta‘ū	2022	17	3	classic maxima with brown margin	maxima
Ta‘ū	2022	13	3	brown with light brown margin	maxima
Ta‘ū	2022	19	3	purple and brown blotches	max / squa?
Ta‘ū	2022	14	3	purple with brown margin	maxima
Olosega	2022	2	1	classic maxima	maxima
Olosega	2022	17	3	dull maxima with brown spots	maxima
Olosega	2022	14	3	brilliant teal inside with purple and gold	maxima
Olosega	2022	14	2	purple with gold and brilliant blue edge	maxima
Olosega	2022	16	2	gold with purple dots	maxima
Olosega	2022	11	1	grey green with white camo	maxima
Ta‘ū	2022	12	1	brown and brilliant blue spots	maxima
Ta‘ū	2022	8	1	classic maxima with brown margin	maxima
Ta‘ū	2022	2	1	classic maxima	maxima
Ta‘ū	2022	16	1	dull maxima with brown margin	maxima
Ta‘ū	2022	4	1	brilliant blue inside	maxima
Ta‘ū	2022	10	1	gold and purple	maxima
Ta‘ū	2022	14	1	classic maxima	maxima
Ta‘ū	2022	15	2	classic maxima	maxima
Ta‘ū	2022	2	2	eyes brownish	maxima
Ta‘ū	2022	8	3	brown and purple camo	maxima
Ta‘ū	2022	6	3	classic maxima	maxima
Ta‘ū	2022	2	3	classic maxima	maxima
Ta‘ū	2022	12	3	green blotchy	maxima
Ta‘ū	2022	8	3	zebra print with brown margin	maxima
Ta‘ū	2022	13	3	classic maxima	maxima
Ta‘ū	2022	11	1	dull maxima with brown margin	maxima
Ta‘ū	2022	12	3	purple grey with green edge	maxima
Ta‘ū	2022	13	3	dull maxima	maxima
Ta‘ū	2022	13	2	dull maxima with brown margin	maxima
Ta‘ū	2022	11	2	purple and gold	maxima
Ta‘ū	2022	14	1	purple tan camo with green edge	maxima
Ta‘ū	2022	10	2	purple and brown camo with green edge	maxima
Ta‘ū	2022	17	2	classic maxima	maxima
Ta‘ū	2022	6	2	classic maxima	maxima
Ta‘ū	2022	13	3	zebra with blue and gold blotches	maxima
Ta‘ū	2022	11	2	brown ansd purple camo	maxima
Ta‘ū	2022	2	1	classic maxima	maxima
Ta‘ū	2022	6	1	white and purple	maxima
Ta‘ū	2022	10	1	dull maxima	maxima
Ta‘ū	2022	16	1	brown with light blue	maxima
Ta‘ū	2022	12	1	blue maxima with brown margin	maxima
Ta‘ū	2022	3	1	classic maxima with little brown margin	maxima
Ta‘ū	2022	4	1	light brown with gold dots	maxima
Ta‘ū	2022	4	1	classic maxima with brown margin	maxima
Ta‘ū	2022	4	1	classic maxima with brown margin	maxima
Ta‘ū	2022	14	1	gold and purple dots, teal and blue	maxima
Ta‘ū	2022	4	2	classic maxima with brown margin	maxima
Ta‘ū	2022	4	2	classic maxima with brown margin	maxima
Ta‘ū	2022	10	2	gold tear drops	noae
Ta‘ū	2022	4	2	classic maxima with brown margin	maxima
Ta‘ū	2022	7	2	light brown with black dots	maxima
Ta‘ū	2022	3	2	classic maxima	maxima
Ta‘ū	2022	4	3	classic maxima	maxima
Ta‘ū	2022	3	3	classic maxima with brown margin	maxima
Ta‘ū	2022	6	3	classic maxima with brown margin	maxima
Ta‘ū	2022	6	3	classic maxima with brown margin	maxima
Ta‘ū	2022	10	3	classic maxima with brown margin	maxima
Ta‘ū	2022	5	3	light brown and white	maxima
Ta‘ū	2022	15	3	dark purple with brown margin	maxima
Ta‘ū	2022	15	3	classic maxima	maxima
Ta‘ū	2022	13	3	classic maxima	maxima
Ta‘ū	2022	11	3	brown /green with blue dots	maxima
Ta‘ū	2022	5	3		maxima
Ta‘ū	2022	5	3	classic maxima	maxima
Ta‘ū	2022	6	1		maxima
Ta‘ū	2022	5	3	classic maxima	maxima
Ta‘ū	2022	3	2	classic maxima	maxima
Ta‘ū	2022	20	2	teardrops	noae
Ta‘ū	2022	10	1	classic maxima with brown margin	maxima
Ta‘ū	2022	9	1	dark purple with gold lines	maxima
Ta‘ū	2022	15	1	golden brown with black dots	maxima
Ta‘ū	2022	12	1	purple with gold	maxima
Ofu	2022	25	3	purple with large gold blotches	squamosa
Ofu	2022	17	3	blue/purple inside with gold/ orange	maxima
Ofu	2022	17	2	dark purple with gold blotches and green edge	maxima
Ofu	2022	12	3	brown and tan blotches	maxima
Ofu	2022	2	3	classic maxima	maxima
Ofu	2022	15	1	brilliant blue maxima	maxima
Ta‘ū	2022	9	1	classic maxima with a brown margin	maxima
Ta‘ū	2022	3	2	gold with green edge	maxima
Ta‘ū	2022	2	2	classic maxima with a brown margin	maxima
Ta‘ū	2022	6	3	classic maxima with a brown margin	maxima
Ta‘ū	2022	2	3	purple with gold lines	maxima
Ta‘ū	2022	11	3	dark purple and gold	maxima
Ta‘ū	2022	8	3	blotchy brown and purple with green edge	maxima
Ta‘ū	2022	12	3	white and brown camo	maxima
Ta‘ū	2022	11	3	purple and brown camo	maxima
Ta‘ū	2022	14	3	classic maxima	maxima
Ta‘ū	2022	3	3	classic maxima	maxima
Ta‘ū	2022	14	3	dark purple and gold	maxima
Ta‘ū	2022	12	3	purple and hold camo with green edge	maxima
Ta‘ū	2022	3	2	classic maxima	maxima
Ta‘ū	2022	13	2	brown and grey/gold blotchy	maxima
Ta‘ū	2022	14	2	brilliant classic maxima	maxima
Ta‘ū	2022	3	2	classic maxima	maxima
Ta‘ū	2022	4	1	classic maxima with a brown margin	maxima
Ta‘ū	2022	15	1	classic maxima	maxima
Ta‘ū	2022	2	1	classic maxima	maxima
Ta‘ū	2022	1	1	dark purple and gold	maxima
Ofu	2022	14	3	classic brilliant maxima	maxima
Ta‘ū	2022	3	3	classic maxima	maxima
Ta‘ū	2022	2	3	classic maxima	maxima
Ta‘ū	2022	2	3	classic maxima	maxima
Ta‘ū	2022	3	1	classic maxima	maxima
Ta‘ū	2022	2	1	classic maxima	maxima
Ta‘ū	2022	3	1	gold and tan	maxima
Ta‘ū	2022	2	1	classic maxima	maxima
Ta‘ū	2022	7	1	classic maxima with brown margin	maxima
Ta‘ū	2022	15	1	classic maxima with brown margin	maxima
Ta‘ū	2022	12	1	light green / grey camo with green edge	maxima
Ta‘ū	2022	5	2	classic maxima	maxima
Ta‘ū	2022	15	2	dark purple with grey lines and blue edge	maxima
Ta‘ū	2022	2	2	classic maxima	maxima
Ta‘ū	2022	9	3	classic maxima with brown margin	maxima
Ta‘ū	2022	13	3	brown and purple camo with green edge	maxima
Ta‘ū	2022	14	3	golden tan with green edge	maxima
Ta‘ū	2022	13	3	large teardrops	NOAE
Ta‘ū	2022	15	3	light purple and blue camo	maxima
Ta‘ū	2022	6	3	light brown and purple camo	maxima
Ta‘ū	2022	2	3	classic maxima	maxima
Ta‘ū	2022	2	3	classic maxima	maxima
Ta‘ū	2022	5	2	purple and brown camo with green edge	maxima
Ta‘ū	2022	15	2	gold and purple	maxima
Ta‘ū	2022	13	2	classic maxima with brown margin	maxima
Ta‘ū	2022	4	2	white and purple camo	maxima
Ta‘ū	2022	6	1	classic maxima with brown margin	maxima
Ta‘ū	2022	6	1	classic maxima with brown margin	maxima
Ta‘ū	2022	4	1	gold and white camo with green edge	maxima
Olosega	2022	13	3	brilliant classic maxima	maxima
Ofu	2022	17	1	dark purple with gold lines	maxima
Ofu	2022	4	1	classic maxima with brown margin	maxima
Ofu	2022	17	3	classic brilliant maxima	maxima
Ofu	2022	3	3	classic brilliant maxima	maxima
Ofu	2022	2	3	classic maxima with brown margin	maxima
Ofu	2022	11	3	brown and grey with green camo and green edge	maxima
Ofu	2022	20	3	classic maxima with small brown margin	maxima
Ofu	2022	19	3	brown and purple camo	maxima
Ofu	2022	5	2	brown and purple camo	maxima
Ofu	2022	20	2	green and gold camo	maxima
Ofu	2022	13	1	gold with green edge	maxima
Ofu	2022	15	1	classic maxima with brown margin	maxima
Ta‘ū	2022	12	1	brilliant classic maxima with brown margin	maxima
Ta‘ū	2022	11	1	brown and purple camo	maxima
Ta‘ū	2022	6	1	purple and gold	maxima
Ta‘ū	2022	18	2	purple and gold camo with green edge	maxima
Ta‘ū	2022	4	2	classic maxima with brown margin	maxima
Ta‘ū	2022	11	2	brown and purple camo	maxima
Ta‘ū	2022	12	2	white and purple camo green edge	maxima
Ta‘ū	2022	23	2	classic maxima with brown margin	maxima
Ta‘ū	2022	12	1	classic maxima with brown margin	maxima
Ta‘ū	2022	13	3	gold and purple	maxima
Ta‘ū	2022	13	3	dull maxima	maxima
Ta‘ū	2022	5	3	classic maxima with brown margin	maxima
Ta‘ū	2022	13	3	classic maxima	maxima
Ta‘ū	2022	13	3	classic maxima with brown margin	maxima
Ta‘ū	2022	7	3	gold and purple with green edge	maxima
Ta‘ū	2022	15	2	gold and purple camo	maxima
Ta‘ū	2022	8	1	classic maxima	maxima
Ta‘ū	2022	11	1	grey tan camo	maxima
Ta‘ū	2022	14	1	classic maxima with brown margin	maxima
Ta‘ū	2022	15	1	gold and purple camo	maxima
Ta‘ū	2022	12	1	gold and purple camo	maxima
Ta‘ū	2022	12	2	gold and green camo with a green edge	maxima
Ta‘ū	2022	13	2	classic maxima	maxima
Ta‘ū	2022	3	2	classic maxima with brown margin	maxima
Ta‘ū	2022	4	3	classic maxima with brown margin	maxima
Ta‘ū	2022	3	3	brown and purple camo	maxima
Ta‘ū	2022	3	3	classic maxima with brown margin	maxima
Ta‘ū	2022	13	3	brown and purple camo	maxima
Ta‘ū	2022	15	3	brown and purple camo with a green edge	maxima
Ta‘ū	2022	3	3	classic maxima with brown margin	maxima
Ta‘ū	2022	5	3	dark purple with gold lines	maxima
Ta‘ū	2022	10	3	gold with lines and green edge	maxima
Ta‘ū	2022	2	3	classic maxima with brown margin	maxima
Ta‘ū	2022	3	3	classic maxima with brown margin	maxima
Ta‘ū	2022	10	3	dark purple and orange camo	maxima
Ta‘ū	2022	2	2	classic maxima with brown margin	maxima
Ta‘ū	2022	4	2	classic maxima	maxima
Ta‘ū	2022	2	2	classic maxima	maxima
Ta‘ū	2022	15	2	purple and tan camo	maxima
Ta‘ū	2022	3	2	classic maxima with brown margin	maxima
Ta‘ū	2022	14	2	purple and tan camo	maxima
Ta‘ū	2022	14	1	gold and green camo	maxima
Ta‘ū	2022	12	1	classic maxima with brown margin	maxima
Ta‘ū	2022	8	1	classic maxima with brown margin	maxima
Ta‘ū	2022	11	1	classic maxima with brown margin	maxima
Ta‘ū	2022	3	1	classic maxima with brown margin	maxima
Ta‘ū	2022	16	1	dark purple with gold lines	maxima
Ta‘ū	2022	9	1	gold and purple	maxima
Ta‘ū	2022	4	1	white and purple lines	maxima
Tutuila	2022	15	1	purple and gold camo	maxima
Tutuila	2022	5	1	white and purple camo green edge	maxima
Tutuila	2022	19	2	purple and gold	maxima

## Sheet: All_Clam_Sizes_1994-2022
Island	Year	Size	Size Round	Size Class	Density_Islan	Protection2	Density_Pro2
Tutuila	2022	10	10	Immature	82.06	Federal No Take	100
Aunu‘u	2023	2	2	Recruit	300	Federal No Take	100
Aunu‘u	2023	2	2	Recruit	300	Federal No Take	100
Aunu‘u	2023	5	5	Recruit	300	Federal No Take	100
Aunu‘u	2023	5	5	Recruit	300	Federal No Take	100
Aunu‘u	2023	10	10	Immature	300	Federal No Take	100
Aunu‘u	2023	12	12	Mature	300	Federal No Take	100
Aunu‘u	2023	14	14	Mature	300	Federal No Take	100
Aunu‘u	2023	15	15	Mature	300	Federal No Take	100
Aunu‘u	2023	15	15	Mature	300	Federal No Take	100
Aunu‘u	2023	16	16	Mature	300	Federal No Take	100
Aunu‘u	2023	17	17	Mature	300	Federal No Take	100
Aunu‘u	2023	22	22	Mature	300	Federal No Take	100
Rose	2022	5	5	Recruit	1146.7	Inaccessible (Muliava)	1166.39
Rose	2022	9	9	Immature	1146.7	Inaccessible (Muliava)	1166.39
Rose	2022	11	11	Immature	1146.7	Inaccessible (Muliava)	1166.39
Rose	2022	11	11	Immature	1146.7	Inaccessible (Muliava)	1166.39
Rose	2022	12	12	Mature	1146.7	Inaccessible (Muliava)	1166.39
Rose	2022	12	12	Mature	1146.7	Inaccessible (Muliava)	1166.39
Rose	2022	12	12	Mature	1146.7	Inaccessible (Muliava)	1166.39
Rose	2022	16	16	Mature	1146.7	Inaccessible (Muliava)	1166.39
Rose	2022	17	17	Mature	1146.7	Inaccessible (Muliava)	1166.39
Rose	2022	17	17	Mature	1146.7	Inaccessible (Muliava)	1166.39
Rose	2022	17	17	Mature	1146.7	Inaccessible (Muliava)	1166.39
Rose	2022	17	17	Mature	1146.7	Inaccessible (Muliava)	1166.39
Rose	2022	19	19	Mature	1146.7	Inaccessible (Muliava)	1166.39
Rose	2022	19	19	Mature	1146.7	Inaccessible (Muliava)	1166.39
Rose	2022	10	10	Immature	1146.7	Inaccessible (Muliava)	1166.39
Rose	2022	16	16	Mature	1146.7	Inaccessible (Muliava)	1166.39
Rose	2022	10	10	Immature	1146.7	Inaccessible (Muliava)	1166.39
Rose	2022	15	15	Mature	1146.7	Inaccessible (Muliava)	1166.39
Rose	2022	20	20	Mature	1146.7	Inaccessible (Muliava)	1166.39
Rose	2022	10	10	Immature	1146.7	Inaccessible (Muliava)	1166.39
Rose	2022	12	12	Mature	1146.7	Inaccessible (Muliava)	1166.39
Rose	2022	14	14	Mature	1146.7	Inaccessible (Muliava)	1166.39
Rose	2022	9	9	Immature	1146.7	Inaccessible (Muliava)	1166.39
Rose	2022	9	9	Immature	1146.7	Inaccessible (Muliava)	1166.39
Rose	2022	15	15	Mature	1146.7	Inaccessible (Muliava)	1166.39
Rose	2022	16	16	Mature	1146.7	Inaccessible (Muliava)	1166.39
Rose	2022	17	17	Mature	1146.7	Inaccessible (Muliava)	1166.39
Rose	2022	13	13	Mature	1146.7	Inaccessible (Muliava)	1166.39
Rose	2022	13	13	Mature	1146.7	Inaccessible (Muliava)	1166.39
Rose	2022	15	15	Mature	1146.7	Inaccessible (Muliava)	1166.39
Rose	2022	13	13	Mature	1146.7	Inaccessible (Muliava)	1166.39
Rose	2022	14	14	Mature	1146.7	Inaccessible (Muliava)	1166.39
Rose	2022	14	14	Mature	1146.7	Inaccessible (Muliava)	1166.39
Rose	2022	11	11	Immature	1146.7	Inaccessible (Muliava)	1166.39
Rose	2022	15	15	Mature	1146.7	Inaccessible (Muliava)	1166.39
Rose	2022	15	15	Mature	1146.7	Inaccessible (Muliava)	1166.39
Rose	2022	17	17	Mature	1146.7	Inaccessible (Muliava)	1166.39
Rose	2022	18	18	Mature	1146.7	Inaccessible (Muliava)	1166.39
Rose	2022	19	19	Mature	1146.7	Inaccessible (Muliava)	1166.39
Rose	2022	20	20	Mature	1146.7	Inaccessible (Muliava)	1166.39
Rose	2022	8	8	Immature	1146.7	Inaccessible (Muliava)	1166.39
Rose	2022	10	10	Immature	1146.7	Inaccessible (Muliava)	1166.39
Rose	2022	13	13	Mature	1146.7	Inaccessible (Muliava)	1166.39
Rose	2022	14	14	Mature	1146.7	Inaccessible (Muliava)	1166.39
Rose	2022	15	15	Mature	1146.7	Inaccessible (Muliava)	1166.39
Rose	2022	15	15	Mature	1146.7	Inaccessible (Muliava)	1166.39
Rose	2022	15	15	Mature	1146.7	Inaccessible (Muliava)	1166.39
Rose	2022	16	16	Mature	1146.7	Inaccessible (Muliava)	1166.39
Rose	2022	12	12	Mature	1146.7	Inaccessible (Muliava)	1166.39
Rose	2022	12	12	Mature	1146.7	Inaccessible (Muliava)	1166.39
Rose	2022	12	12	Mature	1146.7	Inaccessible (Muliava)	1166.39
Rose	2022	13	13	Mature	1146.7	Inaccessible (Muliava)	1166.39
Rose	2022	13	13	Mature	1146.7	Inaccessible (Muliava)	1166.39
Rose	2022	15	15	Mature	1146.7	Inaccessible (Muliava)	1166.39
Rose	2022	14	14	Mature	1146.7	Inaccessible (Muliava)	1166.39
Rose	2022	12	12	Mature	1146.7	Inaccessible (Muliava)	1166.39
Rose	2022	14	14	Mature	1146.7	Inaccessible (Muliava)	1166.39
Rose	2022	14	14	Mature	1146.7	Inaccessible (Muliava)	1166.39
Rose	2022	18	18	Mature	1146.7	Inaccessible (Muliava)	1166.39
Rose	2022	19	19	Mature	1146.7	Inaccessible (Muliava)	1166.39
Rose	2022	20	20	Mature	1146.7	Inaccessible (Muliava)	1166.39
Rose	2022	16	16	Mature	1146.7	Inaccessible (Muliava)	1166.39
Rose	2022	4	4	Recruit	1146.7	Inaccessible (Muliava)	1166.39
Rose	2022	6	6	Immature	1146.7	Inaccessible (Muliava)	1166.39
Rose	2022	6	6	Immature	1146.7	Inaccessible (Muliava)	1166.39
Rose	2022	8	8	Immature	1146.7	Inaccessible (Muliava)	1166.39
Rose	2022	12	12	Mature	1146.7	Inaccessible (Muliava)	1166.39
Rose	2022	13	13	Mature	1146.7	Inaccessible (Muliava)	1166.39
Rose	2022	14	14	Mature	1146.7	Inaccessible (Muliava)	1166.39
Rose	2022	15	15	Mature	1146.7	Inaccessible (Muliava)	1166.39
Rose	2022	16	16	Mature	1146.7	Inaccessible (Muliava)	1166.39
Rose	2022	17	17	Mature	1146.7	Inaccessible (Muliava)	1166.39
Rose	2022	18	18	Mature	1146.7	Inaccessible (Muliava)	1166.39
Rose	2022	20	20	Mature	1146.7	Inaccessible (Muliava)	1166.39
Rose	2022	4	4	Recruit	1146.7	Inaccessible (Muliava)	1166.39
Rose	2022	7	7	Immature	1146.7	Inaccessible (Muliava)	1166.39
Rose	2022	15	15	Mature	1146.7	Inaccessible (Muliava)	1166.39
Rose	2022	15	15	Mature	1146.7	Inaccessible (Muliava)	1166.39
Rose	2022	16	16	Mature	1146.7	Inaccessible (Muliava)	1166.39
Rose	2022	17	17	Mature	1146.7	Inaccessible (Muliava)	1166.39
Rose	2022	18	18	Mature	1146.7	Inaccessible (Muliava)	1166.39
Rose	2022	18	18	Mature	1146.7	Inaccessible (Muliava)	1166.39
Rose	2022	19	19	Mature	1146.7	Inaccessible (Muliava)	1166.39
Rose	2022	20	20	Mature	1146.7	Inaccessible (Muliava)	1166.39
Rose	2022	20	20	Mature	1146.7	Inaccessible (Muliava)	1166.39
Rose	2022	20	20	Mature	1146.7	Inaccessible (Muliava)	1166.39
Rose	2022	20	20	Mature	1146.7	Inaccessible (Muliava)	1166.39
Rose	2022	6	6	Immature	1146.7	Inaccessible (Muliava)	1166.39
Rose	2022	10	10	Immature	1146.7	Inaccessible (Muliava)	1166.39
Rose	2022	14	14	Mature	1146.7	Inaccessible (Muliava)	1166.39
Rose	2022	4	4	Recruit	1146.7	Inaccessible (Muliava)	1166.39
Rose	2022	4	4	Recruit	1146.7	Inaccessible (Muliava)	1166.39
Rose	2022	16	16	Mature	1146.7	Inaccessible (Muliava)	1166.39
Rose	2022	17.5	17.5	Mature	1146.7	Inaccessible (Muliava)	1166.39
Rose	2022	17.5	17.5	Mature	1146.7	Inaccessible (Muliava)	1166.39
Rose	2022	17.5	17.5	Mature	1146.7	Inaccessible (Muliava)	1166.39
Rose	2022	17.5	17.5	Mature	1146.7	Inaccessible (Muliava)	1166.39
Rose	2022	17.5	17.5	Mature	1146.7	Inaccessible (Muliava)	1166.39
Rose	2022	17.5	17.5	Mature	1146.7	Inaccessible (Muliava)	1166.39
Rose	2022	20	20	Mature	1146.7	Inaccessible (Muliava)	1166.39
Rose	2022	26	26	Mature	1146.7	Inaccessible (Muliava)	1166.39
Rose	2022	3	3	Recruit	1146.7	Inaccessible (Muliava)	1166.39
Rose	2022	3	3	Recruit	1146.7	Inaccessible (Muliava)	1166.39
Rose	2022	12	12	Mature	1146.7	Inaccessible (Muliava)	1166.39
Rose	2022	13	13	Mature	1146.7	Inaccessible (Muliava)	1166.39
Rose	2022	16	16	Mature	1146.7	Inaccessible (Muliava)	1166.39
Rose	2022	17	17	Mature	1146.7	Inaccessible (Muliava)	1166.39
Rose	2022	17	17	Mature	1146.7	Inaccessible (Muliava)	1166.39
Rose	2022	18	18	Mature	1146.7	Inaccessible (Muliava)	1166.39
Rose	2022	18	18	Mature	1146.7	Inaccessible (Muliava)	1166.39
Rose	2022	18	18	Mature	1146.7	Inaccessible (Muliava)	1166.39
Rose	2022	20	20	Mature	1146.7	Inaccessible (Muliava)	1166.39
Rose	2022	3	3	Recruit	1146.7	Inaccessible (Muliava)	1166.39
Rose	2022	4	4	Recruit	1146.7	Inaccessible (Muliava)	1166.39
Rose	2022	22	22	Mature	1146.7	Inaccessible (Muliava)	1166.39
Rose	2022	22	22	Mature	1146.7	Inaccessible (Muliava)	1166.39
Rose	2022	15	15	Mature	1146.7	Inaccessible (Muliava)	1166.39
Rose	2022	16	16	Mature	1146.7	Inaccessible (Muliava)	1166.39
Rose	2022	18	18	Mature	1146.7	Inaccessible (Muliava)	1166.39
Rose	2022	20	20	Mature	1146.7	Inaccessible (Muliava)	1166.39
Rose	2022	20	20	Mature	1146.7	Inaccessible (Muliava)	1166.39
Tutuila	2023	17	17	Mature	82.06	None	115.333
Tutuila	2023	20	20	Mature	82.06	None	115.333
Tutuila	2023	12	12	Mature	82.06	None	115.333
Tutuila	2023	14	14	Mature	82.06	None	115.333
Tutuila	2023	17	17	Mature	82.06	None	115.333
Tutuila	2023	23	23	Mature	82.06	None	115.333
Olosega	2022	13	13	Mature	116.84	None	115.333
Ofu	2022	19	19	Mature	174.48	None	115.333
Ofu	2022	17	17	Mature	174.48	None	115.333
Ofu	2022	25	25	Mature	174.48	None	115.333
Ofu	2022	21	21	Mature	174.48	None	115.333
Ofu	2022	2	2	Recruit	174.48	None	115.333
Ofu	2022	12	12	Mature	174.48	None	115.333
Ofu	2022	15	15	Mature	174.48	None	115.333
Ofu	2022	17	17	Mature	174.48	None	115.333
Ofu	2022	12	12	Mature	174.48	None	115.333
Ofu	2022	17	17	Mature	174.48	None	115.333
Ofu	2022	14	14	Mature	174.48	Subsistence & Remote	207.173
Ofu	2022	2	2	Recruit	174.48	None	115.333
Ofu	2022	3	3	Recruit	174.48	None	115.333
Ofu	2022	4	4	Recruit	174.48	None	115.333
Ofu	2022	5	5	Recruit	174.48	None	115.333
Ofu	2022	11	11	Immature	174.48	None	115.333
Ofu	2022	13	13	Mature	174.48	None	115.333
Ofu	2022	15	15	Mature	174.48	None	115.333
Ofu	2022	17	17	Mature	174.48	None	115.333
Ofu	2022	17	17	Mature	174.48	None	115.333
Ofu	2022	19	19	Mature	174.48	None	115.333
Ofu	2022	20	20	Mature	174.48	None	115.333
Ofu	2022	20	20	Mature	174.48	None	115.333
Ta‘ū	2022	2	2	Recruit	718.73	None	115.333
Ta‘ū	2022	2	2	Recruit	718.73	None	115.333
Ta‘ū	2022	2	2	Recruit	718.73	None	115.333
Ta‘ū	2022	2	2	Recruit	718.73	None	115.333
Ta‘ū	2022	4	4	Recruit	718.73	None	115.333
Ta‘ū	2022	6	6	Immature	718.73	None	115.333
Ta‘ū	2022	6	6	Immature	718.73	None	115.333
Ta‘ū	2022	6	6	Immature	718.73	None	115.333
Ta‘ū	2022	8	8	Immature	718.73	None	115.333
Ta‘ū	2022	8	8	Immature	718.73	None	115.333
Ta‘ū	2022	8	8	Immature	718.73	None	115.333
Ta‘ū	2022	10	10	Immature	718.73	None	115.333
Ta‘ū	2022	10	10	Immature	718.73	None	115.333
Ta‘ū	2022	10	10	Immature	718.73	None	115.333
Ta‘ū	2022	11	11	Immature	718.73	None	115.333
Ta‘ū	2022	11	11	Immature	718.73	None	115.333
Ta‘ū	2022	11	11	Immature	718.73	None	115.333
Ta‘ū	2022	12	12	Mature	718.73	None	115.333
Ta‘ū	2022	12	12	Mature	718.73	None	115.333
Ta‘ū	2022	12	12	Mature	718.73	None	115.333
Ta‘ū	2022	13	13	Mature	718.73	None	115.333
Ta‘ū	2022	13	13	Mature	718.73	None	115.333
Ta‘ū	2022	13	13	Mature	718.73	None	115.333
Ta‘ū	2022	13	13	Mature	718.73	None	115.333
Ta‘ū	2022	14	14	Mature	718.73	None	115.333
Ta‘ū	2022	14	14	Mature	718.73	None	115.333
Ta‘ū	2022	15	15	Mature	718.73	None	115.333
Ta‘ū	2022	16	16	Mature	718.73	None	115.333
Ta‘ū	2022	17	17	Mature	718.73	None	115.333
Ta‘ū	2022	15	15	Mature	718.73	None	115.333
Ta‘ū	2022	2	2	Recruit	718.73	None	115.333
Ta‘ū	2022	2	2	Recruit	718.73	None	115.333
Ta‘ū	2022	2	2	Recruit	718.73	None	115.333
Ta‘ū	2022	4	4	Recruit	718.73	None	115.333
Ta‘ū	2022	4	4	Recruit	718.73	None	115.333
Ta‘ū	2022	5	5	Recruit	718.73	None	115.333
Ta‘ū	2022	5	5	Recruit	718.73	None	115.333
Ta‘ū	2022	6	6	Immature	718.73	None	115.333
Ta‘ū	2022	6	6	Immature	718.73	None	115.333
Ta‘ū	2022	6	6	Immature	718.73	None	115.333
Ta‘ū	2022	9	9	Immature	718.73	None	115.333
Ta‘ū	2022	12	12	Mature	718.73	None	115.333
Ta‘ū	2022	13	13	Mature	718.73	None	115.333
Ta‘ū	2022	13	13	Mature	718.73	None	115.333
Ta‘ū	2022	13	13	Mature	718.73	None	115.333
Ta‘ū	2022	14	14	Mature	718.73	None	115.333
Ta‘ū	2022	15	15	Mature	718.73	None	115.333
Ta‘ū	2022	15	15	Mature	718.73	None	115.333
Ta‘ū	2022	15	15	Mature	718.73	None	115.333
Ta‘ū	2022	15	15	Mature	718.73	None	115.333
Ta‘ū	2022	14	14	Mature	718.73	None	115.333
Ta‘ū	2022	4	4	Recruit	718.73	Remote	461.3
Ta‘ū	2022	5	5	Recruit	718.73	Remote	461.3
Ta‘ū	2022	6	6	Immature	718.73	Remote	461.3
Ta‘ū	2022	7	7	Immature	718.73	Remote	461.3
Ta‘ū	2022	8	8	Immature	718.73	Remote	461.3
Ta‘ū	2022	11	11	Immature	718.73	Remote	461.3
Ta‘ū	2022	11	11	Immature	718.73	Remote	461.3
Ta‘ū	2022	11	11	Immature	718.73	Remote	461.3
Ta‘ū	2022	12	12	Mature	718.73	Remote	461.3
Ta‘ū	2022	12	12	Mature	718.73	Remote	461.3
Ta‘ū	2022	12	12	Mature	718.73	Remote	461.3
Ta‘ū	2022	12	12	Mature	718.73	Remote	461.3
Ta‘ū	2022	13	13	Mature	718.73	Remote	461.3
Ta‘ū	2022	13	13	Mature	718.73	Remote	461.3
Ta‘ū	2022	13	13	Mature	718.73	Remote	461.3
Ta‘ū	2022	13	13	Mature	718.73	Remote	461.3
Ta‘ū	2022	14	14	Mature	718.73	Remote	461.3
Ta‘ū	2022	15	15	Mature	718.73	Remote	461.3
Ta‘ū	2022	15	15	Mature	718.73	Remote	461.3
Ta‘ū	2022	18	18	Mature	718.73	Remote	461.3
Ta‘ū	2022	23	23	Mature	718.73	Remote	461.3
Tutuila	2022	2	2	Recruit	82.06	Subsistence & Remote	207.173
Tutuila	2022	5	5	Recruit	82.06	Subsistence & Remote	207.173
Tutuila	2022	10	10	Immature	82.06	Subsistence & Remote	207.173
Tutuila	2022	16	16	Mature	82.06	Subsistence & Remote	207.173
Tutuila	2022	18	18	Mature	82.06	Subsistence & Remote	207.173
Tutuila	2022	23	23	Mature	82.06	Subsistence & Remote	207.173
Tutuila	2022	14	14	Mature	82.06	Subsistence & Remote	207.173
Tutuila	2022	24	24	Mature	82.06	Subsistence & Remote	207.173
Tutuila	2022	4.5	4.5	Recruit	82.06	Subsistence & Remote	207.173
Tutuila	2022	5	5	Recruit	82.06	Subsistence & Remote	207.173
Tutuila	2022	5	5	Recruit	82.06	Subsistence & Remote	207.173
Tutuila	2022	7	7	Immature	82.06	Subsistence & Remote	207.173
Tutuila	2022	8	8	Immature	82.06	Subsistence & Remote	207.173
Tutuila	2022	11	11	Immature	82.06	Subsistence & Remote	207.173
Tutuila	2022	12	12	Mature	82.06	Subsistence & Remote	207.173
Tutuila	2022	12	12	Mature	82.06	Subsistence & Remote	207.173
Tutuila	2022	13	13	Mature	82.06	Subsistence & Remote	207.173
Tutuila	2022	17	17	Mature	82.06	Subsistence & Remote	207.173
Tutuila	2022	2.5	2.5	Recruit	82.06	Subsistence & Remote	207.173
Tutuila	2022	17	17	Mature	82.06	Subsistence & Remote	207.173
Tutuila	2022	18	18	Mature	82.06	Subsistence & Remote	207.173
Tutuila	2022	18	18	Mature	82.06	Subsistence & Remote	207.173
Tutuila	2022	20	20	Mature	82.06	Subsistence & Remote	207.173
Tutuila	2022	14	14	Mature	82.06	Subsistence & Remote	207.173
Tutuila	2022	2	2	Recruit	82.06	Subsistence & Remote	207.173
Tutuila	2022	4	4	Recruit	82.06	Subsistence & Remote	207.173
Tutuila	2022	5	5	Recruit	82.06	Subsistence & Remote	207.173
Tutuila	2022	6	6	Immature	82.06	Subsistence & Remote	207.173
Tutuila	2022	7	7	Immature	82.06	Subsistence & Remote	207.173
Tutuila	2022	9	9	Immature	82.06	Subsistence & Remote	207.173
Tutuila	2022	10	10	Immature	82.06	Subsistence & Remote	207.173
Tutuila	2022	12	12	Mature	82.06	Subsistence & Remote	207.173
Tutuila	2022	12	12	Mature	82.06	Subsistence & Remote	207.173
Tutuila	2022	13	13	Mature	82.06	Subsistence & Remote	207.173
Tutuila	2022	15	15	Mature	82.06	Subsistence & Remote	207.173
Tutuila	2022	16	16	Mature	82.06	Subsistence & Remote	207.173
Tutuila	2022	6	6	Immature	82.06	Subsistence & Remote	207.173
Tutuila	2022	7	7	Immature	82.06	Subsistence & Remote	207.173
Tutuila	2022	8	8	Immature	82.06	Subsistence & Remote	207.173
Tutuila	2022	10	10	Immature	82.06	Subsistence & Remote	207.173
Tutuila	2022	10	10	Immature	82.06	Subsistence & Remote	207.173
Tutuila	2022	11	11	Immature	82.06	Subsistence & Remote	207.173
Tutuila	2022	11	11	Immature	82.06	Subsistence & Remote	207.173
Tutuila	2022	11	11	Immature	82.06	Subsistence & Remote	207.173
Tutuila	2022	12	12	Mature	82.06	Subsistence & Remote	207.173
Tutuila	2022	12	12	Mature	82.06	Subsistence & Remote	207.173
Tutuila	2022	15	15	Mature	82.06	Subsistence & Remote	207.173
Tutuila	2022	5	5	Recruit	82.06	Subsistence & Remote	207.173
Tutuila	2022	14	14	Mature	82.06	Subsistence & Remote	207.173
Tutuila	2022	2	2	Recruit	82.06	Subsistence & Remote	207.173
Tutuila	2022	3.5	3.5	Recruit	82.06	Subsistence & Remote	207.173
Tutuila	2022	6	6	Immature	82.06	Subsistence & Remote	207.173
Tutuila	2022	7	7	Immature	82.06	Subsistence & Remote	207.173
Tutuila	2022	9	9	Immature	82.06	Subsistence & Remote	207.173
Tutuila	2022	2	2	Recruit	82.06	Subsistence & Remote	207.173
Tutuila	2022	14.5	14.5	Mature	82.06	Subsistence & Remote	207.173
Tutuila	2022	2	2	Recruit	82.06	Subsistence & Remote	207.173
Tutuila	2022	12	12	Mature	82.06	Subsistence & Remote	207.173
Tutuila	2022	12	12	Mature	82.06	Subsistence & Remote	207.173
Tutuila	2022	15	15	Mature	82.06	Subsistence & Remote	207.173
Tutuila	2024	13	13	Mature	82.06	Remote	461.3
Tutuila	2024	16	16	Mature	82.06	Remote	461.3
Tutuila	2024	19	19	Mature	82.06	Remote	461.3
Tutuila	2024	22	22	Mature	82.06	Remote	461.3
Tutuila	2023	15	15	Mature	82.06	None	115.333
Tutuila	2023	21	21	Mature	82.06	None	115.333
Tutuila	2023	4	4	Recruit	82.06	Remote	461.3
Tutuila	2023	10	10	Immature	82.06	Remote	461.3
Tutuila	2023	10	10	Immature	82.06	Remote	461.3
Tutuila	2023	16	16	Mature	82.06	Remote	461.3
Tutuila	2023	17	17	Mature	82.06	Remote	461.3
Tutuila	2023	17	17	Mature	82.06	Remote	461.3
Tutuila	2023	17	17	Mature	82.06	Remote	461.3
Tutuila	2023	3	3	Recruit	82.06	Remote	461.3
Tutuila	2023	6	6	Immature	82.06	Remote	461.3
Tutuila	2023	9	9	Immature	82.06	Remote	461.3
Tutuila	2023	19	19	Mature	82.06	Remote	461.3
Tutuila	2023	23	23	Mature	82.06	Remote	461.3
Tutuila	2023	2	2	Recruit	82.06	Remote	461.3
Tutuila	2023	6	6	Immature	82.06	Remote	461.3
Tutuila	2023	19	19	Mature	82.06	Remote	461.3
Olosega	2022	2	2	Recruit	116.84	Remote	461.3
Olosega	2022	11	11	Immature	116.84	Remote	461.3
Olosega	2022	14	14	Mature	116.84	Remote	461.3
Olosega	2022	14	14	Mature	116.84	Remote	461.3
Olosega	2022	16	16	Mature	116.84	Remote	461.3
Olosega	2022	17	17	Mature	116.84	Remote	461.3
Ta‘ū	2022	13	13	Mature	718.73	Remote	461.3
Ta‘ū	2022	13	13	Mature	718.73	Remote	461.3
Ta‘ū	2022	14	14	Mature	718.73	Remote	461.3
Ta‘ū	2022	17	17	Mature	718.73	Remote	461.3
Ta‘ū	2022	19	19	Mature	718.73	Remote	461.3
Ta‘ū	2022	3	3	Recruit	718.73	Remote	461.3
Ta‘ū	2022	3	3	Recruit	718.73	Remote	461.3
Ta‘ū	2022	3	3	Recruit	718.73	Remote	461.3
Ta‘ū	2022	3	3	Recruit	718.73	Remote	461.3
Ta‘ū	2022	4	4	Recruit	718.73	Remote	461.3
Ta‘ū	2022	4	4	Recruit	718.73	Remote	461.3
Ta‘ū	2022	4	4	Recruit	718.73	Remote	461.3
Ta‘ū	2022	4	4	Recruit	718.73	Remote	461.3
Ta‘ū	2022	4	4	Recruit	718.73	Remote	461.3
Ta‘ū	2022	4	4	Recruit	718.73	Remote	461.3
Ta‘ū	2022	4	4	Recruit	718.73	Remote	461.3
Ta‘ū	2022	5	5	Recruit	718.73	Remote	461.3
Ta‘ū	2022	5	5	Recruit	718.73	Remote	461.3
Ta‘ū	2022	5	5	Recruit	718.73	Remote	461.3
Ta‘ū	2022	5	5	Recruit	718.73	Remote	461.3
Ta‘ū	2022	6	6	Immature	718.73	Remote	461.3
Ta‘ū	2022	6	6	Immature	718.73	Remote	461.3
Ta‘ū	2022	6	6	Immature	718.73	Remote	461.3
Ta‘ū	2022	7	7	Immature	718.73	Remote	461.3
Ta‘ū	2022	9	9	Immature	718.73	Remote	461.3
Ta‘ū	2022	10	10	Immature	718.73	Remote	461.3
Ta‘ū	2022	10	10	Immature	718.73	Remote	461.3
Ta‘ū	2022	10	10	Immature	718.73	Remote	461.3
Ta‘ū	2022	11	11	Immature	718.73	Remote	461.3
Ta‘ū	2022	12	12	Mature	718.73	Remote	461.3
Ta‘ū	2022	12	12	Mature	718.73	Remote	461.3
Ta‘ū	2022	13	13	Mature	718.73	Remote	461.3
Ta‘ū	2022	14	14	Mature	718.73	Remote	461.3
Ta‘ū	2022	15	15	Mature	718.73	Remote	461.3
Ta‘ū	2022	15	15	Mature	718.73	Remote	461.3
Ta‘ū	2022	15	15	Mature	718.73	Remote	461.3
Ta‘ū	2022	16	16	Mature	718.73	Remote	461.3
Ta‘ū	2022	20	20	Mature	718.73	Remote	461.3
Ta‘ū	2022	1	1	Recruit	718.73	Remote	461.3
Ta‘ū	2022	2	2	Recruit	718.73	Remote	461.3
Ta‘ū	2022	2	2	Recruit	718.73	Remote	461.3
Ta‘ū	2022	2	2	Recruit	718.73	Remote	461.3
Ta‘ū	2022	3	3	Recruit	718.73	Remote	461.3
Ta‘ū	2022	3	3	Recruit	718.73	Remote	461.3
Ta‘ū	2022	3	3	Recruit	718.73	Remote	461.3
Ta‘ū	2022	3	3	Recruit	718.73	Remote	461.3
Ta‘ū	2022	4	4	Recruit	718.73	Remote	461.3
Ta‘ū	2022	6	6	Immature	718.73	Remote	461.3
Ta‘ū	2022	8	8	Immature	718.73	Remote	461.3
Ta‘ū	2022	9	9	Immature	718.73	Remote	461.3
Ta‘ū	2022	11	11	Immature	718.73	Remote	461.3
Ta‘ū	2022	11	11	Immature	718.73	Remote	461.3
Ta‘ū	2022	12	12	Mature	718.73	Remote	461.3
Ta‘ū	2022	12	12	Mature	718.73	Remote	461.3
Ta‘ū	2022	13	13	Mature	718.73	Remote	461.3
Ta‘ū	2022	14	14	Mature	718.73	Remote	461.3
Ta‘ū	2022	14	14	Mature	718.73	Remote	461.3
Ta‘ū	2022	14	14	Mature	718.73	Remote	461.3
Ta‘ū	2022	15	15	Mature	718.73	Remote	461.3
Ta‘ū	2022	16	16	Mature	718.73	Remote	461.3
Ta‘ū	2022	2	2	Recruit	718.73	Subsistence & Remote	207.173
Ta‘ū	2022	2	2	Recruit	718.73	Subsistence & Remote	207.173
Ta‘ū	2022	2	2	Recruit	718.73	Subsistence & Remote	207.173
Ta‘ū	2022	2	2	Recruit	718.73	Subsistence & Remote	207.173
Ta‘ū	2022	3	3	Recruit	718.73	Subsistence & Remote	207.173
Ta‘ū	2022	3	3	Recruit	718.73	Subsistence & Remote	207.173
Ta‘ū	2022	3	3	Recruit	718.73	Subsistence & Remote	207.173
Ta‘ū	2022	7	7	Immature	718.73	Subsistence & Remote	207.173
Ta‘ū	2022	12	12	Mature	718.73	Remote	461.3
Ta‘ū	2022	14	14	Mature	718.73	Remote	461.3
Ta‘ū	2022	2	2	Recruit	718.73	Remote	461.3
Ta‘ū	2022	2	2	Recruit	718.73	Remote	461.3
Ta‘ū	2022	2	2	Recruit	718.73	Remote	461.3
Ta‘ū	2022	3	3	Recruit	718.73	Remote	461.3
Ta‘ū	2022	3	3	Recruit	718.73	Remote	461.3
Ta‘ū	2022	3	3	Recruit	718.73	Remote	461.3
Ta‘ū	2022	3	3	Recruit	718.73	Remote	461.3
Ta‘ū	2022	3	3	Recruit	718.73	Remote	461.3
Ta‘ū	2022	3	3	Recruit	718.73	Remote	461.3
Ta‘ū	2022	3	3	Recruit	718.73	Remote	461.3
Ta‘ū	2022	4	4	Recruit	718.73	Remote	461.3
Ta‘ū	2022	4	4	Recruit	718.73	Remote	461.3
Ta‘ū	2022	4	4	Recruit	718.73	Remote	461.3
Ta‘ū	2022	5	5	Recruit	718.73	Remote	461.3
Ta‘ū	2022	8	8	Immature	718.73	Remote	461.3
Ta‘ū	2022	9	9	Immature	718.73	Remote	461.3
Ta‘ū	2022	10	10	Immature	718.73	Remote	461.3
Ta‘ū	2022	10	10	Immature	718.73	Remote	461.3
Ta‘ū	2022	11	11	Immature	718.73	Remote	461.3
Ta‘ū	2022	12	12	Mature	718.73	Remote	461.3
Ta‘ū	2022	12	12	Mature	718.73	Remote	461.3
Ta‘ū	2022	13	13	Mature	718.73	Remote	461.3
Ta‘ū	2022	13	13	Mature	718.73	Remote	461.3
Ta‘ū	2022	14	14	Mature	718.73	Remote	461.3
Ta‘ū	2022	14	14	Mature	718.73	Remote	461.3
Ta‘ū	2022	15	15	Mature	718.73	Remote	461.3
Ta‘ū	2022	15	15	Mature	718.73	Remote	461.3
Ta‘ū	2022	16	16	Mature	718.73	Remote	461.3
Ta‘ū	2022	13	13	Mature	718.73	Remote	461.3
Ta‘ū	2022	14	14	Mature	718.73	Remote	461.3
Tutuila	2023	4	4	Recruit	82.06	Village Protected	93.85
Tutuila	2023	6	6	Immature	82.06	Village Protected	93.85
Tutuila	2023	8	8	Immature	82.06	Village Protected	93.85
Tutuila	2023	11	11	Immature	82.06	Village Protected	93.85
Tutuila	2023	17	17	Mature	82.06	Village Protected	93.85
Tutuila	2023	20	20	Mature	82.06	Village Protected	93.85
Tutuila	2023	20	20	Mature	82.06	Village Protected	93.85
Tutuila	2023	3	3	Recruit	82.06	Village Protected	93.85
Tutuila	2023	3.5	3.5	Recruit	82.06	Village Protected	93.85
Tutuila	2023	5	5	Recruit	82.06	Village Protected	93.85
Tutuila	2023	16	16	Mature	82.06	Village Protected	93.85
Tutuila	2023	17	17	Mature	82.06	Village Protected	93.85
Tutuila	2023	17	17	Mature	82.06	Village Protected	93.85
Tutuila	2023	18	18	Mature	82.06	Village Protected	93.85
Tutuila	2023	21	21	Mature	82.06	Village Protected	93.85
Tutuila	2023	22	22	Mature	82.06	Village Protected	93.85
Tutuila	2023	32	32	Mature	82.06	Village Protected	93.85
Tutuila	2023	34	34	Mature	82.06	Village Protected	93.85
Tutuila	2022	7	7	Immature	82.06	Village Protected	93.85
Tutuila	2022	24	24	Mature	82.06	Village Protected	93.85
Tutuila	2022	25.5	25.5	Mature	82.06	Village Protected	93.85
Tutuila	2022	30	30	Mature	82.06	Village Protected	93.85
Tutuila	2022	31	31	Mature	82.06	Village Protected	93.85
Aunu'u	1994/95	3	3	Recruit
Aunu'u	1994/95	13	13	Mature
Aunu'u	1994/95	18	18	Mature
Aunu'u	1994/95	6	6	Immature
Ofu	1994/95	3	3	Recruit
Ofu	1994/95	8	8	Immature
Ofu	1994/95	4	4	Recruit
Ofu	1994/95	22	22	Mature
Ofu	1994/95	24	24	Mature
Ofu	1994/95	25	25	Mature
Ofu	1994/95	2	2	Recruit
Ofu	1994/95	3	3	Recruit
Ofu	1994/95	8	8	Immature
Ofu	1994/95	5	5	Recruit
Ofu	1994/95	8	8	Immature
Ofu	1994/95	9	9	Immature
Ofu	1994/95	7	7	Immature
Ofu	1994/95	8	8	Immature
Ofu	1994/95	5	5	Recruit
Ofu	1994/95	7	7	Immature
Ofu	1994/95	3	3	Recruit
Ofu	1994/95	4	4	Recruit
Ofu	1994/95	5	5	Recruit
Ofu	1994/95	2	2	Recruit
Ofu	1994/95	3	3	Recruit
Ofu	1994/95	3	3	Recruit
Ofu	1994/95	7	7	Immature
Ofu	1994/95	3	3	Recruit
Ofu	1994/95	24	24	Mature
Ofu	1994/95	15	15	Mature
Olosega	1994/95	6	6	Immature
Olosega	1994/95	9	9	Immature
Olosega	1994/95	8	8	Immature
Olosega	1994/95	9	9	Immature
Olosega	1994/95	28	28	Mature
Olosega	1994/95	23	23	Mature
Olosega	1994/95	17	17	Mature
Olosega	1994/95	14	14	Mature
Olosega	1994/95	24	24	Mature
Olosega	1994/95	18	18	Mature
Olosega	1994/95	17	17	Mature
Olosega	1994/95	16	16	Mature
Olosega	1994/95	15	15	Mature
Olosega	1994/95	9	9	Immature
Olosega	1994/95	21	21	Mature
Olosega	1994/95	11	11	Immature
Olosega	1994/95	12	12	Mature
Olosega	1994/95	26	26	Mature
Olosega	1994/95	23	23	Mature
Olosega	1994/95	21	21	Mature
Olosega	1994/95	11	11	Immature
Olosega	1994/95	28	28	Mature
Olosega	1994/95	27	27	Mature
Tau	1994/95	8	8	Immature
Tau	1994/95	4	4	Recruit
Tau	1994/95	11	11	Immature
Tau	1994/95	10	10	Immature
Tau	1994/95	11	11	Immature
Tau	1994/95	9	9	Immature
Tau	1994/95	27	27	Mature
Tau	1994/95	4	4	Recruit
Tau	1994/95	3	3	Recruit
Tau	1994/95	10	10	Immature
Tau	1994/95	3	3	Recruit
Tau	1994/95	4	4	Recruit
Tau	1994/95	5	5	Recruit
Tau	1994/95	8	8	Immature
Tau	1994/95	7	7	Immature
Tau	1994/95	9	9	Immature
Tau	1994/95	8	8	Immature
Tau	1994/95	7	7	Immature
Tau	1994/95	4	4	Recruit
Tau	1994/95	16	16	Mature
Tau	1994/95	6	6	Immature
Tau	1994/95	11	11	Immature
Tau	1994/95	10	10	Immature
Tau	1994/95	11	11	Immature
Tau	1994/95	7	7	Immature
Tau	1994/95	8	8	Immature
Tau	1994/95	6	6	Immature
Tau	1994/95	12	12	Mature
Tau	1994/95	18	18	Mature
Tau	1994/95	5	5	Recruit
Tau	1994/95	5	5	Recruit
Tau	1994/95	4	4	Recruit
Tau	1994/95	2	2	Recruit
Tau	1994/95	7	7	Immature
Tau	1994/95	2	2	Recruit
Tau	1994/95	5	5	Recruit
Tau	1994/95	15	15	Mature
Tau	1994/95	2	2	Recruit
Tau	1994/95	5	5	Recruit
Tau	1994/95	9	9	Immature
Tau	1994/95	6	6	Immature
Tutuila	1994/95	10	10	Immature
Tutuila	1994/95	9	9	Immature
Tutuila	1994/95	5	5	Recruit
Tutuila	1994/95	7	7	Immature
Tutuila	1994/95	27	27	Mature
Tutuila	1994/95	4	4	Recruit
Tutuila	1994/95	18	18	Mature
Tutuila	1994/95	2	2	Recruit
Tutuila	1994/95	28	28	Mature
Tutuila	1994/95	27	27	Mature
Tutuila	1994/95	25	25	Mature
Tutuila	1994/95	7	7	Immature
Ofu	2002	9	9	Immature
Ofu	2002	11	11	Immature
Ofu	2002	11	11	Immature
Ofu	2002	5	5	Recruit
Ofu	2002	9	9	Immature
Ofu	2002	16	16	Mature
Ofu	2002	21	21	Mature
Ofu	2002	16	16	Mature
Ofu	2002	16	16	Mature
Ofu	2002	15	15	Mature
Ofu	2002	15	15	Mature
Ofu	2002	16	16	Mature
Ofu	2002	11	11	Immature
Ofu	2002	8.5	8.5	Immature
Ofu	2002	3	3	Recruit
Ofu	2002	5	5	Recruit
Ofu	2002	30	30	Mature
Ofu	2002	15	15	Mature
Ofu	2002	22	22	Mature
Ofu	2002	15	15	Mature
Ofu	2002	13	13	Mature
Ofu	2002	8	8	Immature
Ofu	2002	5	5	Recruit
Ofu	2002	11.5	12	Mature
Ofu	2002	7	7	Immature
Ofu	2002	16	16	Mature
Ofu	2002	20	20	Mature
Ofu	2002	11.5	12	Mature
Ofu	2002	5.5	5.5	Immature
Ofu	2002	18	18	Mature
Ofu	2002	12	12	Mature
Olosega	2002	35	35	Mature
Olosega	2002	8	8	Immature
Olosega	2002	13	13	Mature
Olosega	2002	15	15	Mature
Olosega	2002	6	6	Immature
Olosega	2002	5	5	Recruit
Olosega	2002	15	15	Mature
Olosega	2002	10	10	Immature
Olosega	2002	18	18	Mature
Olosega	2002	14	14	Mature
Olosega	2002	5.5	5.5	Immature
Olosega	2002	6	6	Immature
Olosega	2002	17	17	Mature
Olosega	2002	5	5	Recruit
Olosega	2002	14	14	Mature
Olosega	2002	10	10	Immature
Olosega	2002	8	8	Immature
Olosega	2002	19	19	Mature
Olosega	2002	18	18	Mature
Olosega	2002	17	17	Mature
Olosega	2002	9	9	Immature
Olosega	2002	12	12	Mature
Olosega	2002	12	12	Mature
Olosega	2002	10	10	Immature
Olosega	2002	14	14	Mature
Olosega	2002	17	17	Mature
Olosega	2002	28	28	Mature
Olosega	2002	22	22	Mature
Olosega	2002	14	14	Mature
Olosega	2002	11	11	Immature
Olosega	2002	18	18	Mature
Olosega	2002	16	16	Mature
Olosega	2002	6	6	Immature
Olosega	2002	14	14	Mature
Olosega	2002	16	16	Mature
Olosega	2002	19	19	Mature
Olosega	2002	16	16	Mature
Olosega	2002	14	14	Mature
Olosega	2002	10	10	Immature
Olosega	2002	8	8	Immature
Olosega	2002	13	13	Mature
Olosega	2002	6	6	Immature
Tau	2002	3	3	Recruit
Tau	2002	14	14	Mature
Tau	2002	11	11	Immature
Tau	2002	12	12	Mature
Tau	2002	6	6	Immature
Tau	2002	15	15	Mature
Tau	2002	13	13	Mature
Tau	2002	8	8	Immature
Tau	2002	15	15	Mature
Tau	2002	14	14	Mature
Tau	2002	13	13	Mature
Tau	2002	14	14	Mature
Tau	2002	8	8	Immature
Tau	2002	6	6	Immature
Tau	2002	14	14	Mature
Tau	2002	14	14	Mature
Tau	2002	15	15	Mature
Tau	2002	15	15	Mature
Tau	2002	12	12	Mature
Tau	2002	15	15	Mature
Tau	2002	14	14	Mature
Tau	2002	19	19	Mature
Tau	2002	7	7	Immature
Tau	2002	16	16	Mature
Tau	2002	9	9	Immature
Tau	2002	5	5	Recruit
Tau	2002	10	10	Immature
Tau	2002	15	15	Mature
Tau	2002	16	16	Mature
Tau	2002	16	16	Mature
Tau	2002	12	12	Mature
Tau	2002	10	10	Immature
Tau	2002	15	15	Mature
Tau	2002	16	16	Mature
Tau	2002	13	13	Mature
Tau	2002	18	18	Mature
Tau	2002	16	16	Mature
Tau	2002	14	14	Mature
Tau	2002	16	16	Mature
Tau	2002	9	9	Immature
Tau	2002	8	8	Immature
Tau	2002	4	4	Recruit
Tau	2002	12	12	Mature
Tau	2002	11	11	Immature
Tau	2002	15	15	Mature
Tau	2002	11	11	Immature
Tau	2002	5.5	5.5	Immature
Tau	2002	8	8	Immature
Tau	2002	4	4	Recruit
Tau	2002	3	3	Recruit
Tau	2002	15	15	Mature
Tau	2002	8	8	Immature
Tau	2002	12	12	Mature
Tau	2002	11.5	12	Mature
Tau	2002	12	12	Mature
Tau	2002	4	4	Recruit
Tau	2002	5	5	Recruit
Tau	2002	2	2	Recruit
Tau	2002	1	1	Recruit
Tau	2002	4	4	Recruit
Tau	2002	10	10	Immature
Tau	2002	14	14	Mature
Tau	2002	10	10	Immature
Tau	2002	13	13	Mature
Tau	2002	12	12	Mature
Tau	2002	11	11	Immature
Tau	2002	10.5	10.5	Immature
Tau	2002	6	6	Immature
Tau	2002	16	16	Mature
Tau	2002	9	9	Immature
Tau	2002	8	8	Immature
Tau	2002	9	9	Immature
Tau	2002	6	6	Immature
Tau	2002	6	6	Immature
Tau	2002	12	12	Mature
Tau	2002	12	12	Mature
Tau	2002	3	3	Recruit
Tau	2002	4	4	Recruit
Tau	2002	4	4	Recruit
Tau	2002	3	3	Recruit
Tau	2002	11	11	Immature
Tau	2002	13	13	Mature
Tau	2002	15	15	Mature
Tau	2002	3.5	3.5	Recruit
Tau	2002	16	16	Mature
Tau	2002	2.5	2.5	Recruit
Tau	2002	14	14	Mature
Tau	2002	24.5	24.5	Mature
Tau	2002	5.5	5.5	Immature
Tau	2002	1.5	1.5	Recruit
Tau	2002	5	5	Recruit
Tau	2002	12	12	Mature
Tau	2002	5	5	Recruit
Tau	2002	13	13	Mature
Tau	2002	1.5	1.5	Recruit
Tau	2002	3.5	3.5	Recruit
Tau	2002	12.5	12.5	Mature
Tau	2002	14	14	Mature
Tau	2002	3	3	Recruit
Tau	2002	11.5	12	Mature
Tau	2002	5	5	Recruit
Tau	2002	7	7	Immature
Tau	2002	5.5	5.5	Immature
Tau	2002	2.5	2.5	Recruit
Tau	2002	6.5	6.5	Immature
Tau	2002	8	8	Immature
Tau	2002	8.5	8.5	Immature
Tau	2002	20	20	Mature
Tau	2002	12	12	Mature
Tau	2002	13.5	13.5	Mature
Tau	2002	10.5	10.5	Immature
Tau	2002	7.5	7.5	Immature
Tau	2002	6.5	6.5	Immature
Tau	2002	17	17	Mature
Tau	2002	6	6	Immature
Tau	2002	14	14	Mature
Tau	2002	8	8	Immature
Tau	2002	9.5	9.5	Immature
Aunu'u	2002	21.5	21.5	Mature
Aunu'u	2002	23	23	Mature
Aunu'u	2002	13	13	Mature
Tutuila	2002	17	17	Mature
Tutuila	2002	22	22	Mature
Tutuila	2002	24.5	24.5	Mature
Tutuila	2002	19	19	Mature
Tutuila	2002	25	25	Mature
Tutuila	2002	18	18	Mature
Tutuila	2002	4	4	Recruit
Tutuila	2002	14	14	Mature
Tutuila	2002	15	15	Mature
Tutuila	2002	12.5	12.5	Mature
Tutuila	2002	21	21	Mature
Tutuila	2002	18	18	Mature
Tutuila	2002	28	28	Mature
Tutuila	2002	16	16	Mature
Tutuila	2002	17	17	Mature
Tutuila	2002	0	0	Recruit
Tutuila	2002	35	35	Mature
Tutuila	2002	26	26	Mature
Tutuila	2002	8.5	8.5	Immature
Tutuila	2002	25	25	Mature
Tutuila	2002	20.5	20.5	Mature
Tutuila	2002	6.5	6.5	Immature
Tutuila	2002	7	7	Immature
Tutuila	2002	32	32	Mature
Aunu'u	2018	33	33	Mature
Aunu'u	2018	11.5	12	Mature
Tutuila	2018	18.5	18.5	Mature
Tutuila	2018	16.4	16.4	Mature
Tutuila	2018	19	19	Mature
Tutuila	2018	16	16	Mature
Tutuila	2018	15	15	Mature
Tutuila	2018	12	12	Mature
Tutuila	2018	20	20	Mature
Tutuila	2018	19	19	Mature
Tutuila	2018	23	23	Mature
Tutuila	2018	22	22	Mature
Tutuila	2018	20.5	20.5	Mature
Tutuila	2018	26	26	Mature
Tutuila	2018	20	20	Mature
Tutuila	2018	16	16	Mature
Tutuila	2018	12.5	12.5	Mature
Tutuila	2018	16	16	Mature
Tutuila	2018	12	12	Mature
Tutuila	2018	15.6	15.6	Mature
Tutuila	2018	27	27	Mature
Tutuila	2018	27	27	Mature
Tau	2018	13.2	13.2	Mature
Tau	2018	14	14	Mature
Tau	2018	11	11	Immature
Tau	2018	17	17	Mature
Tau	2018	10	10	Immature
Tau	2018	13	13	Mature
Tau	2018	8	8	Immature
Tau	2018	13	13	Mature
Tau	2018	16	16	Mature
Tau	2018	19	19	Mature
Tau	2018	15.4	15.4	Mature
Tau	2018	11	11	Immature
Tau	2018	12	12	Mature
Tau	2018	15.3	15.3	Mature
Tau	2018	13	13	Mature
Tau	2018	8.2	8.2	Immature
Tau	2018	6.5	6.5	Immature
Tau	2018	16	16	Mature
Tau	2018	11	11	Immature
Tau	2018	12.5	12.5	Mature
Tau	2018	10.5	10.5	Immature
Olosega	2018	5	5	Recruit
Olosega	2018	18	18	Mature
Olosega	2018	30	30	Mature
Ofu	2018	15	15	Mature
Ofu	2018	13	13	Mature
Ofu	2018	18	18	Mature
Tau	2002	7	7	Immature
Tau	2002	7	7	Immature
Tau	2002	7	7	Immature
Tau	2002	7	7	Immature
Tau	2002	7	7	Immature
Tau	2002	7	7	Immature
Tau	2002	7	7	Immature
Tau	2002	7	7	Immature
Tau	2002	7	7	Immature
Tau	2002	7	7	Immature
Tau	2002	7	7	Immature
Tau	2002	7	7	Immature
Tau	1994/95	3	3	Recruit
Tau	1994/95	3	3	Recruit
Tau	1994/95	5	5	Recruit
Tau	1994/95	14	14	Mature
Tau	1994/95	11	11	Immature
Tau	1994/95	5	5	Recruit
Tau	1994/95	7	7	Immature
Tau	1994/95	14	14	Mature
Tau	1994/95	3	3	Recruit
Tau	1994/95	9	9	Immature
Tau	1994/95	9	9	Immature
Tau	1994/95	5	5	Recruit
Tau	1994/95	3	3	Recruit
Tau	1994/95	4	4	Recruit
Ofu	2002	17	17	Mature
Ofu	2002	14	14	Mature
Tau	2002	14	14	Mature
Tau	2002	18	18	Mature
Tau	2002	18	18	Mature
Tau	2002	13	13	Mature
Tau	2002	12	12	Mature
Tau	2002	11.5	12	Mature
Tau	2002	10	10	Immature
Tau	2002	2.5	2.5	Recruit
Tau	2002	13	13	Mature
Tau	2002	9	9	Immature
Tau	2002	3.5	3.5	Recruit
Tau	2002	4	4	Recruit
Tau	2002	9	9	Immature
Tau	2002	4	4	Recruit
Tau	2002	7.5	7.5	Immature
Tau	2002	11	11	Immature
Tau	2002	8	8	Immature
Tau	2002	4	4	Recruit
Tau	2002	8.5	8.5	Immature
Tau	2002	4	4	Recruit
Tau	2002	11	11	Immature
Tau	2002	13	13	Mature
Tau	2002	7	7	Immature
Tutuila	2018	21	21	Mature
Tau	1994/95	4	4	Recruit
Tau	1994/95	6	6	Immature
Tau	2002	8.5	8.5	Immature
Tau	2002	6.5	6.5	Immature
Tau	2002	4	4	Recruit
Tau	2002	4.5	4.5	Recruit
Tau	2002	7.5	7.5	Immature
Tau	2002	7	7	Immature
Tau	2002	8.5	8.5	Immature
Tau	2002	14	14	Mature
Tau	2002	12	12	Mature
Tau	2002	6	6	Immature
Tau	2002	10	10	Immature
Tau	1994/95	5	5	Recruit
Tau	1994/95	4	4	Recruit
Tau	1994/95	6	6	Immature
Tau	2002	8	8	Immature
Tau	2002	11	11	Immature
Tau	2002	10	10	Immature
Tau	2002	11.5	12	Mature
Tau	2002	12	12	Mature
Tau	2002	9	9	Immature
Tau	2002	10	10	Immature
Tau	1994/95	6	6	Immature
Tau	2002	8	8	Immature
Tau	2002	11	11	Immature
Tau	2002	7	7	Immature
Tau	2002	10	10	Immature
Tau	2002	5	5	Recruit
Tau	2002	11	11	Immature
Tau	2002	9	9	Immature
Tau	2002	9	9	Immature
Tau	2002	9	9	Immature
Tau	2002	9	9	Immature
Tau	2002	6	6	Immature
Tau	1994/95	3	3	Recruit
Tau	1994/95	3	3	Recruit
Tau	1994/95	5	5	Recruit
Tau	1994/95	14	14	Mature
Tau	1994/95	11	11	Immature
Tau	1994/95	5	5	Recruit
Tau	1994/95	7	7	Immature
Tau	1994/95	14	14	Mature
Tau	1994/95	3	3	Recruit
Tau	1994/95	9	9	Immature
Tau	1994/95	9	9	Immature
Tau	1994/95	5	5	Recruit
Tau	1994/95	3	3	Recruit
Tau	1994/95	4	4	Recruit
Ofu	2002	17	17	Mature
Ofu	2002	14	14	Mature
Tau	2002	14	14	Mature
Tau	2002	18	18	Mature
Tau	2002	18	18	Mature
Tau	2002	13	13	Mature
Tau	2002	12	12	Mature
Tau	2002	11.5	12	Mature
Tau	2002	10	10	Immature
Tau	2002	2.5	2.5	Recruit
Tau	2002	13	13	Mature
Tau	2002	9	9	Immature
Tau	2002	3.5	3.5	Recruit
Tau	2002	4	4	Recruit
Tau	2002	9	9	Immature
Tau	2002	4	4	Recruit
Tau	2002	7.5	7.5	Immature
Tau	2002	11	11	Immature
Tau	2002	8	8	Immature
Tau	2002	4	4	Recruit
Tau	2002	8.5	8.5	Immature
Tau	2002	4	4	Recruit
Tau	2002	11	11	Immature
Tau	2002	13	13	Mature
Tau	2002	7	7	Immature
Tutuila	2018	21	21	Mature
Tau	1994/95	4	4	Recruit
Tau	1994/95	6	6	Immature
Tau	2002	8.5	8.5	Immature
Tau	2002	6.5	6.5	Immature
Tau	2002	4	4	Recruit
Tau	2002	4.5	4.5	Recruit
Tau	2002	7.5	7.5	Immature
Tau	2002	7	7	Immature
Tau	2002	8.5	8.5	Immature
Tau	2002	14	14	Mature
Tau	2002	12	12	Mature
Tau	2002	6	6	Immature
Tau	2002	10	10	Immature
Tau	1994/95	4	4	Recruit
Tau	1994/95	6	6	Immature
Tau	2002	8.5	8.5	Immature
Tau	2002	6.5	6.5	Immature
Tau	2002	4	4	Recruit
Tau	2002	4.5	4.5	Recruit
Tau	2002	7.5	7.5	Immature
Tau	2002	7	7	Immature
Tau	2002	8.5	8.5	Immature
Tau	2002	14	14	Mature
Tau	2002	12	12	Mature
Tau	2002	6	6	Immature
Tau	2002	10	10	Immature
Tau	1994/95	5	5	Recruit
Tau	1994/95	4	4	Recruit
Tau	1994/95	6	6	Immature
Tau	2002	8	8	Immature
Tau	2002	11	11	Immature
Tau	2002	10	10	Immature
Tau	2002	11.5	12	Mature
Tau	2002	12	12	Mature
Tau	2002	9	9	Immature
Tau	2002	10	10	Immature
Tau	1994/95	5	5	Recruit
Tau	1994/95	4	4	Recruit
Tau	1994/95	6	6	Immature
Tau	2002	8	8	Immature
Tau	2002	11	11	Immature
Tau	2002	10	10	Immature
Tau	2002	11.5	12	Mature
Tau	2002	12	12	Mature
Tau	2002	9	9	Immature
Tau	2002	10	10	Immature
Tau	1994/95	5	5	Recruit
Tau	1994/95	4	4	Recruit
Tau	1994/95	6	6	Immature
Tau	2002	8	8	Immature
Tau	2002	11	11	Immature
Tau	2002	10	10	Immature
Tau	2002	11.5	12	Mature
Tau	2002	12	12	Mature
Tau	2002	9	9	Immature
Tau	2002	10	10	Immature
Tau	1994/95	6	6	Immature
Tau	2002	8	8	Immature
Tau	2002	11	11	Immature
Tau	2002	7	7	Immature
Tau	1994/95	6	6	Immature
Tau	2002	8	8	Immature
Tau	2002	11	11	Immature
Tau	2002	7	7	Immature
Tau	1994/95	6	6	Immature
Tau	2002	8	8	Immature
Tau	2002	11	11	Immature
Tau	2002	7	7	Immature
Tau	1994/95	6	6	Immature
Tau	2002	8	8	Immature
Tau	2002	11	11	Immature
Tau	2002	7	7	Immature
Tau	2002	10	10	Immature
Tau	2002	5	5	Recruit
Tau	2002	11	11	Immature
Tau	2002	9	9	Immature
Tau	2002	10	10	Immature
Tau	2002	5	5	Recruit
Tau	2002	11	11	Immature
Tau	2002	9	9	Immature
Tau	2002	10	10	Immature
Tau	2002	5	5	Recruit
Tau	2002	11	11	Immature
Tau	2002	9	9	Immature
Tau	2002	10	10	Immature
Tau	2002	5	5	Recruit
Tau	2002	11	11	Immature
Tau	2002	9	9	Immature
Tau	2002	10	10	Immature
Tau	2002	5	5	Recruit
Tau	2002	11	11	Immature
Tau	2002	9	9	Immature
Tau	2002	9	9	Immature
Tau	2002	9	9	Immature
Tau	2002	9	9	Immature
Tau	2002	6	6	Immature
Tau	2002	9	9	Immature
Tau	2002	9	9	Immature
Tau	2002	9	9	Immature
Tau	2002	6	6	Immature
Tau	2002	9	9	Immature
Tau	2002	9	9	Immature
Tau	2002	9	9	Immature
Tau	2002	6	6	Immature
Tau	2002	9	9	Immature
Tau	2002	9	9	Immature
Tau	2002	9	9	Immature
Tau	2002	6	6	Immature
Tau	2002	9	9	Immature
Tau	2002	9	9	Immature
Tau	2002	9	9	Immature
Tau	2002	6	6	Immature
Tau	2002	9	9	Immature
Tau	2002	9	9	Immature
Tau	2002	9	9	Immature
Tau	2002	6	6	Immature
Tau	2002	9	9	Immature
Tau	2002	9	9	Immature
Tau	2002	6	6	Immature

## Sheet: 1996-24 All Surveys
Island	Year	Mean_Dens	SE Dens	SE
Aunuu	1994/95	80	0	0
Tutuila	1994/95	14.1	26.23	6.6
Ofu	1994/95	260	311.13	220
Olosega	1994/95	230	183.85	130
Tau	1994/95	305	305	152.5
Aunuu	2002	100	0	0
Tutuila	2002	119.6	31.3	7.8
Ofu	2002	266.7	236.9	167.5
Olosega	2002	420	141.4	100
Tau	2002	860	577.1	288.6
Aunuu	2018	67	0	0
Tutuila	2018	41.2	89.4	22.3
Ofu	2018	50	70.7	50
Olosega	2018	50	70.7	50
Tau	2018	350	23.6	11.8
Tutuila	2022	83.5	112.2	18.2
Ofu	2022	138.6	178	72.7
Olosega	2022	116.9	117.6	83.2
Aunuu	2022	300	0	0
Tau	2022	811.9	288.6	109.1

## Sheet: 2017-22 Rose Survey Data
Transect ID	Year	Site Code	Site	Size	Color	# valve margins	depth (ft)	Density	Protection2	Notes	Tissue Sample #	Latitude	Longitude	# valve margins	Photo #
92417RoseNE	2017	Rose Atoll NE	NE	17	Light Brown Outer Margin, Light Purple Inner Margin	4	5			Semi Elaborate Tentacles	141	-14.539	-168.15	2025-04-05	Clam 141
92417RoseNE	2017	Rose Atoll NE	NE	19	Dark Purple w/ White Lines	4	3			Simple Tentacles	147	-14.5411	-168.149	4	Clam 147
92417RoseNE	2017	Rose Atoll NE	NE	18	Dark Purple and Brilliant Blue, Brown Inner Margin	4	5				148	-14.5387	-168.15	2025-04-05	Clam 148
92417RoseNE	2017	Rose Atoll NE	NE	18	Light Purple and Grey	4	3				149	-14.5412	-168.148	4	Clam 149
92417RoseNE	2017	Rose Atoll NE	NE	14	Cyan / Purple	4	4			Simple Tentacles	150	-14.5387	-168.15	4	Clam 150
92417RoseNE	2017	Rose Atoll NE	NE	12	Dark Purple and Blue	4	3				151	-14.5412	-168.148	4	Clam 151
92417RoseNE	2017	Rose Atoll NE	NE	19	Purple Inside and Gold Line Outer Margin	4	4			Simple Tentacles	152	-14.5387	-168.151	4	Clam 152
92417RoseNE	2017	Rose Atoll NE	NE	19	Purple / Brown	4	3				153	-14.541	-168.149	4	Clam 153
92317RoseNW	2017	Rose Atoll NW	NW	17	Brown Inner Margin, Cyan/Blue	4	3				120	-14.5403	-168.159	4	Clam 120
92317RoseNW	2017	Rose Atoll NW	NW	19	Cyan Outer Margin Blue Inner Margin	4	2.5			Previous Scar	130	-14.5404	-168.159	2025-04-05	Clam 130
92317RoseNW	2017	Rose Atoll NW	NW	14	Dark Purple w/ Light Purple Blobs	4	2.5			Gold Outer w/ Circles	131	-14.5402	-168.159	2025-03-04	Clam 131
92317RoseNW	2017	Rose Atoll NW	NW	16	Brown and White Lines	4	2.5				132	-14.5406	-168.159	4	Clam 132
92317RoseNW	2017	Rose Atoll NW	NW	23	Dark Purple and Blue	4	2				134	-14.5405	-168.16	4	Clam 134
92317RoseNW	2017	Rose Atoll NW	NW	14	Dark Purple and Blue	4	5				135	-14.5405	-168.16	4	Clam 135
92317RoseNW	2017	Rose Atoll NW	NW	17	Brown and Dark Purple	4	2.5				137	-14.5406	-168.159	4	Clam 137
92317RoseNW	2017	Rose Atoll NW	NW	15	Brown w/ Purple	4	4				138	-14.5401	-168.159	2025-03-04	Clam 138
92317RoseSE	2017	Rose Atoll SE	SE	18	Brown Outer Margin with Blue Inner Margin	4	4			Brown Outer Margin, Blue Inner Margin	100	-14.5488	-168.146	2025-04-05	Clam 100
92317RoseSE	2017	Rose Atoll SE	SE	17	Brilliant Blue, Light Brown Blobs	4	4			Cant See Tentacles	101	-14.5489	-168.146	4	Clam 101
92317RoseSE	2017	Rose Atoll SE	SE	15	Grey/Green w/ Brown Spots	4	5			Bright Green Inner Siphon	102	-14.5489	-168.146	4	Clam 102
92317RoseSE	2017	Rose Atoll SE	SE	16	Dark Purple w/ White Lines	4	4			Simple Tentacles	115	-14.5489	-168.146	4	Clam 115
92317RoseSE	2017	Rose Atoll SE	SE	20	Purple / Blue	4	3			Small Papillae, Simple Tentacles (Classic T maxima)	121	-14.5488	-168.146	4	Clam 121
92317RoseSE	2017	Rose Atoll SE	SE	17	Purple / Blue	4	3			Simple Tentacles (Classic T maxima)	122	-14.5489	-168.146	4	Clam 122
92417RoseSE	2017	Rose Atoll SE	SE	17	Dark Purple w/ Light Brown Inner Margin	4	3			Simple Tentacles	133	-14.5495	-168.146	4	Clam 133
92417RoseSE	2017	Rose Atoll SE	SE	18	Light Brown with Purple	4	3			Lots of Large Papillae	139	-14.5499	-168.146	4	Clam 139
92417RoseSE	2017	Rose Atoll SE	SE	17	Dark Purple with White Lines	4	4			Simple Tentacles	140	-14.5506	-168.147	4	Clam 140
92417RoseSE	2017	Rose Atoll SE	SE	17	Dark Brown and Purple with Cyan Lines	5	3			Simple Tentacles	142	-14.5495	-168.146	5	Clam 142
92417RoseSE	2017	Rose Atoll SE	SE	14	Light Brown and Grey w/ Dark Brown Dots	4	4			Large Papillae	143	-14.5495	-168.146	4	Clam 143
92417RoseSE	2017	Rose Atoll SE	SE	21	Blue and Cyan	4	4			Simple Tentacles	144	-14.5506	-168.147	4	Clam 144
92417RoseSE	2017	Rose Atoll SE	SE	23	Dark Purple with Blue Lines	4	3			Simple Tentacles, Classic T maxima	145	-14.55	-168.146	4	Clam 145
92417RoseSE	2017	Rose Atoll SE	SE	18	Dark Purple with Blue Lines	4	4			Simple Tentacles, Classic T maxima, Brown Inner Margin	146	-14.5501	-168.146	4	Clam 146
92317RoseSW	2017	Rose Atoll SW	SW	27	Brown with Golden Spots	5	3			Elaborate Tentacles, Huge Scutes	123	-14.5512	-168.16	2025-05-06	Clam 123
92317RoseSW	2017	Rose Atoll SW	SW	23	Dark Purple w/ Blue	4	3			Semi Elaborate Tentacles, Classic T maxima	124	-14.5516	-168.161	4	Clam 124
92317RoseSW	2017	Rose Atoll SW	SW	20	Brilliant Green/Blue, Purple Inner Margin	4	5				125	-14.5516	-168.161	4	Clam 125
92317RoseSW	2017	Rose Atoll SW	SW	20	Dark Purple with Cyan Lines	4	3			Simple Tentacles	126	-14.5515	-168.161	4	Clam 126
92317RoseSW	2017	Rose Atoll SW	SW	21	Light Brown, Purple and Green Blotches	4	4				127	-14.5517	-168.161	4	Clam 127
92317RoseSW	2017	Rose Atoll SW	SW	19	Grey and Light Blue / Purple	4	3			Gold Dots on Outer Edge	128	-14.5526	-168.161	4	Clam 128
92317RoseSW	2017	Rose Atoll SW	SW	21	Dark PurpleLight Green and Brown	4	3			Lots of Simple Tentacles	129	-14.5517	-168.161	4	Clam 129
92317RoseSW	2017	Rose Atoll SW	SW	23	Dark Purple w/ White Spots	4	3				136	-14.5524	-168.161	4	Clam 136
102022Rose	2022	Rose Atoll SE	SE	5				1146.7	Inaccessible (Muliava)						22AS072
102022Rose	2022	Rose Atoll SE	SE	9				1146.7	Inaccessible (Muliava)						22AS074
102022Rose	2022	Rose Atoll SE	SE	11				1146.7	Inaccessible (Muliava)						22AS071
102022Rose	2022	Rose Atoll SE	SE	11				1146.7	Inaccessible (Muliava)						22AS079
102022Rose	2022	Rose Atoll SE	SE	12				1146.7	Inaccessible (Muliava)						22AS075
102022Rose	2022	Rose Atoll SE	SE	12				1146.7	Inaccessible (Muliava)						22AS076
102022Rose	2022	Rose Atoll SE	SE	12				1146.7	Inaccessible (Muliava)						22AS080
102022Rose	2022	Rose Atoll SE	SE	16				1146.7	Inaccessible (Muliava)						22AS081
102022Rose	2022	Rose Atoll SE	SE	17				1146.7	Inaccessible (Muliava)						22AS070
102022Rose	2022	Rose Atoll SE	SE	17				1146.7	Inaccessible (Muliava)						22AS073
102022Rose	2022	Rose Atoll SE	SE	17				1146.7	Inaccessible (Muliava)						22AS077
102022Rose	2022	Rose Atoll SE	SE	17				1146.7	Inaccessible (Muliava)						22AS078
102022Rose	2022	Rose Atoll SE	SE	19				1146.7	Inaccessible (Muliava)						22AS069
102022Rose	2022	Rose Atoll SE	SE	19				1146.7	Inaccessible (Muliava)						22AS082
102022Rose	2022	Rose Atoll SE	SE	10				1146.7	Inaccessible (Muliava)						22AS068_OFF
102022Rose	2022	Rose Atoll SE	SE	16				1146.7	Inaccessible (Muliava)						22AS095
102022Rose	2022	Rose Atoll SE	SE	10				1146.7	Inaccessible (Muliava)						22AS085
102022Rose	2022	Rose Atoll SE	SE	15				1146.7	Inaccessible (Muliava)						22AS084
102022Rose	2022	Rose Atoll SE	SE	20				1146.7	Inaccessible (Muliava)						22AS087
102022Rose	2022	Rose Atoll SE	SE	10				1146.7	Inaccessible (Muliava)						22AS088
102022Rose	2022	Rose Atoll SE	SE	12				1146.7	Inaccessible (Muliava)						22AS091
102022Rose	2022	Rose Atoll SE	SE	14				1146.7	Inaccessible (Muliava)						22AS092
102022Rose	2022	Rose Atoll SE	SE	9				1146.7	Inaccessible (Muliava)						22AS093
1020Rose	2022	Rose Atoll NE	NE	9				1146.7	Inaccessible (Muliava)						1020RoseNE_Bombie_1
1020Rose	2022	Rose Atoll NE	NE	15				1146.7	Inaccessible (Muliava)						1020RoseNE_Bombie_1
1020Rose	2022	Rose Atoll NE	NE	16				1146.7	Inaccessible (Muliava)						1020RoseNE_Bombie_1
1020Rose	2022	Rose Atoll NE	NE	17				1146.7	Inaccessible (Muliava)						1020RoseNE_Bombie_1
1020Rose	2022	Rose Atoll NE	NE	13				1146.7	Inaccessible (Muliava)						1020RoseNE_Bombie_2
1020Rose	2022	Rose Atoll NE	NE	13				1146.7	Inaccessible (Muliava)						1020RoseNE_Bombie_3
1020Rose	2022	Rose Atoll NE	NE	15				1146.7	Inaccessible (Muliava)						1020RoseNE_Bombie_3
1020Rose	2022	Rose Atoll NE	NE	13				1146.7	Inaccessible (Muliava)						1020RoseNE_Bombie_5
1020Rose	2022	Rose Atoll NE	NE	14				1146.7	Inaccessible (Muliava)						1020RoseNE_Bombie_5
1020Rose	2022	Rose Atoll NE	NE	14				1146.7	Inaccessible (Muliava)						1020RoseNE_Bombie_6
1020Rose	2022	Rose Atoll NE	NE	11				1146.7	Inaccessible (Muliava)						1020RoseNE_Bombie_7
1020Rose	2022	Rose Atoll NE	NE	15				1146.7	Inaccessible (Muliava)						1020RoseNE_Bombie_7
1020Rose	2022	Rose Atoll NE	NE	15				1146.7	Inaccessible (Muliava)						1020RoseNE_Bombie_7
1020Rose	2022	Rose Atoll NE	NE	17				1146.7	Inaccessible (Muliava)						1020RoseNE_Bombie_7
1020Rose	2022	Rose Atoll NE	NE	18				1146.7	Inaccessible (Muliava)						1020RoseNE_Bombie_7
1020Rose	2022	Rose Atoll NE	NE	19				1146.7	Inaccessible (Muliava)						1020RoseNE_Bombie_7
1020Rose	2022	Rose Atoll NE	NE	20				1146.7	Inaccessible (Muliava)						1020RoseNE_Bombie_7
1020Rose	2022	Rose Atoll NE	NE	8				1146.7	Inaccessible (Muliava)						1020RoseNE_Bombie_8
1020Rose	2022	Rose Atoll NE	NE	10				1146.7	Inaccessible (Muliava)						1020RoseNE_Bombie_8
1020Rose	2022	Rose Atoll NE	NE	13				1146.7	Inaccessible (Muliava)						1020RoseNE_Bombie_8
1020Rose	2022	Rose Atoll NE	NE	14				1146.7	Inaccessible (Muliava)						1020RoseNE_Bombie_8
1020Rose	2022	Rose Atoll NE	NE	15				1146.7	Inaccessible (Muliava)						1020RoseNE_Bombie_8
1020Rose	2022	Rose Atoll NE	NE	15				1146.7	Inaccessible (Muliava)						1020RoseNE_Bombie_8
1020Rose	2022	Rose Atoll NE	NE	15				1146.7	Inaccessible (Muliava)						1020RoseNE_Bombie_8
1020Rose	2022	Rose Atoll NE	NE	16				1146.7	Inaccessible (Muliava)						1020RoseNE_Bombie_8
1020Rose	2022	Rose Atoll NE	NE	12				1146.7	Inaccessible (Muliava)						1020RoseNE_Bombie_9
1020Rose	2022	Rose Atoll NE	NE	12				1146.7	Inaccessible (Muliava)						1020RoseNE_Bombie_9
1020Rose	2022	Rose Atoll NE	NE	12				1146.7	Inaccessible (Muliava)						1020RoseNE_Bombie_9
1020Rose	2022	Rose Atoll NE	NE	13				1146.7	Inaccessible (Muliava)						1020RoseNE_Bombie_9
1020Rose	2022	Rose Atoll NE	NE	13				1146.7	Inaccessible (Muliava)						1020RoseNE_Bombie_9
1020Rose	2022	Rose Atoll NE	NE	15				1146.7	Inaccessible (Muliava)						1020RoseNE_Bombie_9
1021Rose	2022	Rose Atoll NE	NE	14				1146.7	Inaccessible (Muliava)						1021RoseNE_Pinnacle_1
1021Rose	2022	Rose Atoll NE	NE	12				1146.7	Inaccessible (Muliava)						1021RoseNE_Pinnacle_2
1021Rose	2022	Rose Atoll NE	NE	14				1146.7	Inaccessible (Muliava)						1021RoseNE_Pinnacle_2
1021Rose	2022	Rose Atoll NE	NE	14				1146.7	Inaccessible (Muliava)						1021RoseNE_Pinnacle_2
1021Rose	2022	Rose Atoll NE	NE	18				1146.7	Inaccessible (Muliava)						1021RoseNE_Pinnacle_2
1021Rose	2022	Rose Atoll NE	NE	19				1146.7	Inaccessible (Muliava)						1021RoseNE_Pinnacle_2
1021Rose	2022	Rose Atoll NE	NE	20				1146.7	Inaccessible (Muliava)						1021RoseNE_Pinnacle_2
1021Rose	2022	Rose Atoll NE	NE	16				1146.7	Inaccessible (Muliava)						1021RoseNE_Pinnacle_3
1021Rose	2022	Rose Atoll NE	NE	4				1146.7	Inaccessible (Muliava)						1021RoseNE_Pinnacle_4
1021Rose	2022	Rose Atoll NE	NE	6				1146.7	Inaccessible (Muliava)						1021RoseNE_Pinnacle_4
1021Rose	2022	Rose Atoll NE	NE	6				1146.7	Inaccessible (Muliava)						1021RoseNE_Pinnacle_4
1021Rose	2022	Rose Atoll NE	NE	8				1146.7	Inaccessible (Muliava)						1021RoseNE_Pinnacle_4
1021Rose	2022	Rose Atoll NE	NE	12				1146.7	Inaccessible (Muliava)						1021RoseNE_Pinnacle_4
1021Rose	2022	Rose Atoll NE	NE	13				1146.7	Inaccessible (Muliava)						1021RoseNE_Pinnacle_4
1021Rose	2022	Rose Atoll NE	NE	14				1146.7	Inaccessible (Muliava)						1021RoseNE_Pinnacle_4
1021Rose	2022	Rose Atoll NE	NE	15				1146.7	Inaccessible (Muliava)						1021RoseNE_Pinnacle_4
1021Rose	2022	Rose Atoll NE	NE	16				1146.7	Inaccessible (Muliava)						1021RoseNE_Pinnacle_4
1021Rose	2022	Rose Atoll NE	NE	17				1146.7	Inaccessible (Muliava)						1021RoseNE_Pinnacle_4
1021Rose	2022	Rose Atoll NE	NE	18				1146.7	Inaccessible (Muliava)						1021RoseNE_Pinnacle_4
1021Rose	2022	Rose Atoll NE	NE	20				1146.7	Inaccessible (Muliava)						1021RoseNE_Pinnacle_4
1021Rose	2022	Rose Atoll NE	NE	4				1146.7	Inaccessible (Muliava)						1021RoseNE_Pinnacle_5
1021Rose	2022	Rose Atoll NE	NE	7				1146.7	Inaccessible (Muliava)						1021RoseNE_Pinnacle_5
1021Rose	2022	Rose Atoll NE	NE	15				1146.7	Inaccessible (Muliava)						1021RoseNE_Pinnacle_5
1021Rose	2022	Rose Atoll NE	NE	15				1146.7	Inaccessible (Muliava)						1021RoseNE_Pinnacle_5
1021Rose	2022	Rose Atoll NE	NE	16				1146.7	Inaccessible (Muliava)						1021RoseNE_Pinnacle_5
1021Rose	2022	Rose Atoll NE	NE	17				1146.7	Inaccessible (Muliava)						1021RoseNE_Pinnacle_5
1021Rose	2022	Rose Atoll NE	NE	18				1146.7	Inaccessible (Muliava)						1021RoseNE_Pinnacle_5
1021Rose	2022	Rose Atoll NE	NE	18				1146.7	Inaccessible (Muliava)						1021RoseNE_Pinnacle_5
1021Rose	2022	Rose Atoll NE	NE	19				1146.7	Inaccessible (Muliava)						1021RoseNE_Pinnacle_5
1021Rose	2022	Rose Atoll NE	NE	20				1146.7	Inaccessible (Muliava)						1021RoseNE_Pinnacle_5
1021Rose	2022	Rose Atoll NE	NE	20				1146.7	Inaccessible (Muliava)						1021RoseNE_Pinnacle_5
1021Rose	2022	Rose Atoll NE	NE	20				1146.7	Inaccessible (Muliava)						1021RoseNE_Pinnacle_5
1021Rose	2022	Rose Atoll NE	NE	20				1146.7	Inaccessible (Muliava)						1021RoseNE_Pinnacle_5
1021Rose	2022	Rose Atoll NE	NE	6				1146.7	Inaccessible (Muliava)						1021RoseNE_Pinnacle_7
1021Rose	2022	Rose Atoll NE	NE	10				1146.7	Inaccessible (Muliava)						1021RoseNE_Pinnacle_7
1021Rose	2022	Rose Atoll NE	NE	14				1146.7	Inaccessible (Muliava)						1021RoseNE_Pinnacle_7
1021Rose	2022	Rose Atoll NE	NE	4				1146.7	Inaccessible (Muliava)						1021RoseNE_Pinnacle_8
1021Rose	2022	Rose Atoll NE	NE	4				1146.7	Inaccessible (Muliava)						1021RoseNE_Pinnacle_8
1021Rose	2022	Rose Atoll NE	NE	16				1146.7	Inaccessible (Muliava)						1021RoseNE_Pinnacle_8
1021Rose	2022	Rose Atoll NE	NE	17.5				1146.7	Inaccessible (Muliava)						1021RoseNE_Pinnacle_8
1021Rose	2022	Rose Atoll NE	NE	17.5				1146.7	Inaccessible (Muliava)						1021RoseNE_Pinnacle_8
1021Rose	2022	Rose Atoll NE	NE	17.5				1146.7	Inaccessible (Muliava)						1021RoseNE_Pinnacle_8
1021Rose	2022	Rose Atoll NE	NE	17.5				1146.7	Inaccessible (Muliava)						1021RoseNE_Pinnacle_8
1021Rose	2022	Rose Atoll NE	NE	17.5				1146.7	Inaccessible (Muliava)						1021RoseNE_Pinnacle_8
1021Rose	2022	Rose Atoll NE	NE	17.5				1146.7	Inaccessible (Muliava)						1021RoseNE_Pinnacle_8
1021Rose	2022	Rose Atoll NE	NE	20				1146.7	Inaccessible (Muliava)						1021RoseNE_Pinnacle_8
1021Rose	2022	Rose Atoll NE	NE	26				1146.7	Inaccessible (Muliava)						1021RoseNE_Pinnacle_8
1022RoseNE	2022	RoseNE	NE	3				1146.7	Inaccessible (Muliava)						mid tide dropping
1022RoseNE	2022	RoseNE	NE	3				1146.7	Inaccessible (Muliava)						mid tide dropping
1022RoseNE	2022	RoseNE	NE	12				1146.7	Inaccessible (Muliava)						mid tide dropping
1022RoseNE	2022	RoseNE	NE	13				1146.7	Inaccessible (Muliava)						mid tide dropping
1022RoseNE	2022	RoseNE	NE	16				1146.7	Inaccessible (Muliava)						mid tide dropping
1022RoseNE	2022	RoseNE	NE	17				1146.7	Inaccessible (Muliava)						mid tide dropping
1022RoseNE	2022	RoseNE	NE	17				1146.7	Inaccessible (Muliava)						mid tide dropping
1022RoseNE	2022	RoseNE	NE	18				1146.7	Inaccessible (Muliava)						mid tide dropping
1022RoseNE	2022	RoseNE	NE	18				1146.7	Inaccessible (Muliava)						mid tide dropping

## Sheet: 2022-2024_All_Clams_Measured
Island	Year	Size	Density_Islan	Island	Protection2	Density_Pro2	Clam ID
Tutuila	2022	10	82.06	Tutuila	Federal No Take	100
Aunu‘u	2023	2	300	Aunu‘u	Federal No Take	100
Aunu‘u	2023	2	300	Aunu‘u	Federal No Take	100
Aunu‘u	2023	5	300	Aunu‘u	Federal No Take	100
Aunu‘u	2023	5	300	Aunu‘u	Federal No Take	100
Aunu‘u	2023	10	300	Aunu‘u	Federal No Take	100
Aunu‘u	2023	12	300	Aunu‘u	Federal No Take	100
Aunu‘u	2023	14	300	Aunu‘u	Federal No Take	100
Aunu‘u	2023	15	300	Aunu‘u	Federal No Take	100
Aunu‘u	2023	15	300	Aunu‘u	Federal No Take	100
Aunu‘u	2023	16	300	Aunu‘u	Federal No Take	100
Aunu‘u	2023	17	300	Aunu‘u	Federal No Take	100
Aunu‘u	2023	22	300	Aunu‘u	Federal No Take	100
Rose	2022	5	1146.7	Muliava	Inaccessible (Muliava)	1166.39
Rose	2022	9	1146.7	Muliava	Inaccessible (Muliava)	1166.39
Rose	2022	11	1146.7	Muliava	Inaccessible (Muliava)	1166.39
Rose	2022	11	1146.7	Muliava	Inaccessible (Muliava)	1166.39
Rose	2022	12	1146.7	Muliava	Inaccessible (Muliava)	1166.39
Rose	2022	12	1146.7	Muliava	Inaccessible (Muliava)	1166.39
Rose	2022	12	1146.7	Muliava	Inaccessible (Muliava)	1166.39
Rose	2022	16	1146.7	Muliava	Inaccessible (Muliava)	1166.39
Rose	2022	17	1146.7	Muliava	Inaccessible (Muliava)	1166.39
Rose	2022	17	1146.7	Muliava	Inaccessible (Muliava)	1166.39
Rose	2022	17	1146.7	Muliava	Inaccessible (Muliava)	1166.39
Rose	2022	17	1146.7	Muliava	Inaccessible (Muliava)	1166.39
Rose	2022	19	1146.7	Muliava	Inaccessible (Muliava)	1166.39
Rose	2022	19	1146.7	Muliava	Inaccessible (Muliava)	1166.39
Rose	2022	10	1146.7	Muliava	Inaccessible (Muliava)	1166.39
Rose	2022	16	1146.7	Muliava	Inaccessible (Muliava)	1166.39
Rose	2022	10	1146.7	Muliava	Inaccessible (Muliava)	1166.39
Rose	2022	15	1146.7	Muliava	Inaccessible (Muliava)	1166.39
Rose	2022	20	1146.7	Muliava	Inaccessible (Muliava)	1166.39
Rose	2022	10	1146.7	Muliava	Inaccessible (Muliava)	1166.39
Rose	2022	12	1146.7	Muliava	Inaccessible (Muliava)	1166.39
Rose	2022	14	1146.7	Muliava	Inaccessible (Muliava)	1166.39
Rose	2022	9	1146.7	Muliava	Inaccessible (Muliava)	1166.39
Rose	2022	9	1146.7	Muliava	Inaccessible (Muliava)	1166.39
Rose	2022	15	1146.7	Muliava	Inaccessible (Muliava)	1166.39
Rose	2022	16	1146.7	Muliava	Inaccessible (Muliava)	1166.39
Rose	2022	17	1146.7	Muliava	Inaccessible (Muliava)	1166.39
Rose	2022	13	1146.7	Muliava	Inaccessible (Muliava)	1166.39
Rose	2022	13	1146.7	Muliava	Inaccessible (Muliava)	1166.39
Rose	2022	15	1146.7	Muliava	Inaccessible (Muliava)	1166.39
Rose	2022	13	1146.7	Muliava	Inaccessible (Muliava)	1166.39
Rose	2022	14	1146.7	Muliava	Inaccessible (Muliava)	1166.39
Rose	2022	14	1146.7	Muliava	Inaccessible (Muliava)	1166.39
Rose	2022	11	1146.7	Muliava	Inaccessible (Muliava)	1166.39
Rose	2022	15	1146.7	Muliava	Inaccessible (Muliava)	1166.39
Rose	2022	15	1146.7	Muliava	Inaccessible (Muliava)	1166.39
Rose	2022	17	1146.7	Muliava	Inaccessible (Muliava)	1166.39
Rose	2022	18	1146.7	Muliava	Inaccessible (Muliava)	1166.39
Rose	2022	19	1146.7	Muliava	Inaccessible (Muliava)	1166.39
Rose	2022	20	1146.7	Muliava	Inaccessible (Muliava)	1166.39
Rose	2022	8	1146.7	Muliava	Inaccessible (Muliava)	1166.39
Rose	2022	10	1146.7	Muliava	Inaccessible (Muliava)	1166.39
Rose	2022	13	1146.7	Muliava	Inaccessible (Muliava)	1166.39
Rose	2022	14	1146.7	Muliava	Inaccessible (Muliava)	1166.39
Rose	2022	15	1146.7	Muliava	Inaccessible (Muliava)	1166.39
Rose	2022	15	1146.7	Muliava	Inaccessible (Muliava)	1166.39
Rose	2022	15	1146.7	Muliava	Inaccessible (Muliava)	1166.39
Rose	2022	16	1146.7	Muliava	Inaccessible (Muliava)	1166.39
Rose	2022	12	1146.7	Muliava	Inaccessible (Muliava)	1166.39
Rose	2022	12	1146.7	Muliava	Inaccessible (Muliava)	1166.39
Rose	2022	12	1146.7	Muliava	Inaccessible (Muliava)	1166.39
Rose	2022	13	1146.7	Muliava	Inaccessible (Muliava)	1166.39
Rose	2022	13	1146.7	Muliava	Inaccessible (Muliava)	1166.39
Rose	2022	15	1146.7	Muliava	Inaccessible (Muliava)	1166.39
Rose	2022	14	1146.7	Muliava	Inaccessible (Muliava)	1166.39
Rose	2022	12	1146.7	Muliava	Inaccessible (Muliava)	1166.39
Rose	2022	14	1146.7	Muliava	Inaccessible (Muliava)	1166.39
Rose	2022	14	1146.7	Muliava	Inaccessible (Muliava)	1166.39
Rose	2022	18	1146.7	Muliava	Inaccessible (Muliava)	1166.39
Rose	2022	19	1146.7	Muliava	Inaccessible (Muliava)	1166.39
Rose	2022	20	1146.7	Muliava	Inaccessible (Muliava)	1166.39
Rose	2022	16	1146.7	Muliava	Inaccessible (Muliava)	1166.39
Rose	2022	4	1146.7	Muliava	Inaccessible (Muliava)	1166.39
Rose	2022	6	1146.7	Muliava	Inaccessible (Muliava)	1166.39
Rose	2022	6	1146.7	Muliava	Inaccessible (Muliava)	1166.39
Rose	2022	8	1146.7	Muliava	Inaccessible (Muliava)	1166.39
Rose	2022	12	1146.7	Muliava	Inaccessible (Muliava)	1166.39
Rose	2022	13	1146.7	Muliava	Inaccessible (Muliava)	1166.39
Rose	2022	14	1146.7	Muliava	Inaccessible (Muliava)	1166.39
Rose	2022	15	1146.7	Muliava	Inaccessible (Muliava)	1166.39
Rose	2022	16	1146.7	Muliava	Inaccessible (Muliava)	1166.39
Rose	2022	17	1146.7	Muliava	Inaccessible (Muliava)	1166.39
Rose	2022	18	1146.7	Muliava	Inaccessible (Muliava)	1166.39
Rose	2022	20	1146.7	Muliava	Inaccessible (Muliava)	1166.39
Rose	2022	4	1146.7	Muliava	Inaccessible (Muliava)	1166.39
Rose	2022	7	1146.7	Muliava	Inaccessible (Muliava)	1166.39
Rose	2022	15	1146.7	Muliava	Inaccessible (Muliava)	1166.39
Rose	2022	15	1146.7	Muliava	Inaccessible (Muliava)	1166.39
Rose	2022	16	1146.7	Muliava	Inaccessible (Muliava)	1166.39
Rose	2022	17	1146.7	Muliava	Inaccessible (Muliava)	1166.39
Rose	2022	18	1146.7	Muliava	Inaccessible (Muliava)	1166.39
Rose	2022	18	1146.7	Muliava	Inaccessible (Muliava)	1166.39
Rose	2022	19	1146.7	Muliava	Inaccessible (Muliava)	1166.39
Rose	2022	20	1146.7	Muliava	Inaccessible (Muliava)	1166.39
Rose	2022	20	1146.7	Muliava	Inaccessible (Muliava)	1166.39
Rose	2022	20	1146.7	Muliava	Inaccessible (Muliava)	1166.39
Rose	2022	20	1146.7	Muliava	Inaccessible (Muliava)	1166.39
Rose	2022	6	1146.7	Muliava	Inaccessible (Muliava)	1166.39
Rose	2022	10	1146.7	Muliava	Inaccessible (Muliava)	1166.39
Rose	2022	14	1146.7	Muliava	Inaccessible (Muliava)	1166.39
Rose	2022	4	1146.7	Muliava	Inaccessible (Muliava)	1166.39
Rose	2022	4	1146.7	Muliava	Inaccessible (Muliava)	1166.39
Rose	2022	16	1146.7	Muliava	Inaccessible (Muliava)	1166.39
Rose	2022	17.5	1146.7	Muliava	Inaccessible (Muliava)	1166.39
Rose	2022	17.5	1146.7	Muliava	Inaccessible (Muliava)	1166.39
Rose	2022	17.5	1146.7	Muliava	Inaccessible (Muliava)	1166.39
Rose	2022	17.5	1146.7	Muliava	Inaccessible (Muliava)	1166.39
Rose	2022	17.5	1146.7	Muliava	Inaccessible (Muliava)	1166.39
Rose	2022	17.5	1146.7	Muliava	Inaccessible (Muliava)	1166.39
Rose	2022	20	1146.7	Muliava	Inaccessible (Muliava)	1166.39
Rose	2022	26	1146.7	Muliava	Inaccessible (Muliava)	1166.39
Rose	2022	3	1146.7	Muliava	Inaccessible (Muliava)	1166.39
Rose	2022	3	1146.7	Muliava	Inaccessible (Muliava)	1166.39
Rose	2022	12	1146.7	Muliava	Inaccessible (Muliava)	1166.39
Rose	2022	13	1146.7	Muliava	Inaccessible (Muliava)	1166.39
Rose	2022	16	1146.7	Muliava	Inaccessible (Muliava)	1166.39
Rose	2022	17	1146.7	Muliava	Inaccessible (Muliava)	1166.39
Rose	2022	17	1146.7	Muliava	Inaccessible (Muliava)	1166.39
Rose	2022	18	1146.7	Muliava	Inaccessible (Muliava)	1166.39
Rose	2022	18	1146.7	Muliava	Inaccessible (Muliava)	1166.39
Rose	2022	18	1146.7	Muliava	Inaccessible (Muliava)	1166.39
Rose	2022	20	1146.7	Muliava	Inaccessible (Muliava)	1166.39
Rose	2022	3	1146.7	Muliava	Inaccessible (Muliava)	1166.39
Rose	2022	4	1146.7	Muliava	Inaccessible (Muliava)	1166.39
Rose	2022	22	1146.7	Muliava	Inaccessible (Muliava)	1166.39
Rose	2022	22	1146.7	Muliava	Inaccessible (Muliava)	1166.39
Rose	2022	15	1146.7	Muliava	Inaccessible (Muliava)	1166.39
Rose	2022	16	1146.7	Muliava	Inaccessible (Muliava)	1166.39
Rose	2022	18	1146.7	Muliava	Inaccessible (Muliava)	1166.39
Rose	2022	20	1146.7	Muliava	Inaccessible (Muliava)	1166.39
Rose	2022	20	1146.7	Muliava	Inaccessible (Muliava)	1166.39
Tutuila	2023	17	82.06	Tutuila	None	115.333
Tutuila	2023	20	82.06	Tutuila	None	115.333
Tutuila	2023	12	82.06	Tutuila	None	115.333
Tutuila	2023	14	82.06	Tutuila	None	115.333
Tutuila	2023	17	82.06	Tutuila	None	115.333
Tutuila	2023	23	82.06	Tutuila	None	115.333
Olosega	2022	13	116.84	Olosega	None	115.333
Ofu	2022	19	174.48	Ofu	None	115.333
Ofu	2022	17	174.48	Ofu	None	115.333
Ofu	2022	25	174.48	Ofu	None	115.333
Ofu	2022	21	174.48	Ofu	None	115.333
Ofu	2022	2	174.48	Ofu	None	115.333
Ofu	2022	12	174.48	Ofu	None	115.333
Ofu	2022	15	174.48	Ofu	None	115.333
Ofu	2022	17	174.48	Ofu	None	115.333
Ofu	2022	12	174.48	Ofu	None	115.333
Ofu	2022	17	174.48	Ofu	None	115.333
Ofu	2022	14	174.48	Ofu	Subsistence & Remote	207.173
Ofu	2022	2	174.48	Ofu	None	115.333
Ofu	2022	3	174.48	Ofu	None	115.333
Ofu	2022	4	174.48	Ofu	None	115.333
Ofu	2022	5	174.48	Ofu	None	115.333
Ofu	2022	11	174.48	Ofu	None	115.333
Ofu	2022	13	174.48	Ofu	None	115.333
Ofu	2022	15	174.48	Ofu	None	115.333
Ofu	2022	17	174.48	Ofu	None	115.333
Ofu	2022	17	174.48	Ofu	None	115.333
Ofu	2022	19	174.48	Ofu	None	115.333
Ofu	2022	20	174.48	Ofu	None	115.333
Ofu	2022	20	174.48	Ofu	None	115.333
Ta‘ū	2022	2	718.73	Ta‘ū	None	115.333
Ta‘ū	2022	2	718.73	Ta‘ū	None	115.333
Ta‘ū	2022	2	718.73	Ta‘ū	None	115.333
Ta‘ū	2022	2	718.73	Ta‘ū	None	115.333
Ta‘ū	2022	4	718.73	Ta‘ū	None	115.333
Ta‘ū	2022	6	718.73	Ta‘ū	None	115.333
Ta‘ū	2022	6	718.73	Ta‘ū	None	115.333
Ta‘ū	2022	6	718.73	Ta‘ū	None	115.333
Ta‘ū	2022	8	718.73	Ta‘ū	None	115.333
Ta‘ū	2022	8	718.73	Ta‘ū	None	115.333
Ta‘ū	2022	8	718.73	Ta‘ū	None	115.333
Ta‘ū	2022	10	718.73	Ta‘ū	None	115.333
Ta‘ū	2022	10	718.73	Ta‘ū	None	115.333
Ta‘ū	2022	10	718.73	Ta‘ū	None	115.333
Ta‘ū	2022	11	718.73	Ta‘ū	None	115.333
Ta‘ū	2022	11	718.73	Ta‘ū	None	115.333
Ta‘ū	2022	11	718.73	Ta‘ū	None	115.333
Ta‘ū	2022	12	718.73	Ta‘ū	None	115.333
Ta‘ū	2022	12	718.73	Ta‘ū	None	115.333
Ta‘ū	2022	12	718.73	Ta‘ū	None	115.333
Ta‘ū	2022	13	718.73	Ta‘ū	None	115.333
Ta‘ū	2022	13	718.73	Ta‘ū	None	115.333
Ta‘ū	2022	13	718.73	Ta‘ū	None	115.333
Ta‘ū	2022	13	718.73	Ta‘ū	None	115.333
Ta‘ū	2022	14	718.73	Ta‘ū	None	115.333
Ta‘ū	2022	14	718.73	Ta‘ū	None	115.333
Ta‘ū	2022	15	718.73	Ta‘ū	None	115.333
Ta‘ū	2022	16	718.73	Ta‘ū	None	115.333
Ta‘ū	2022	17	718.73	Ta‘ū	None	115.333
Ta‘ū	2022	15	718.73	Ta‘ū	None	115.333
Ta‘ū	2022	2	718.73	Ta‘ū	None	115.333
Ta‘ū	2022	2	718.73	Ta‘ū	None	115.333
Ta‘ū	2022	2	718.73	Ta‘ū	None	115.333
Ta‘ū	2022	4	718.73	Ta‘ū	None	115.333
Ta‘ū	2022	4	718.73	Ta‘ū	None	115.333
Ta‘ū	2022	5	718.73	Ta‘ū	None	115.333
Ta‘ū	2022	5	718.73	Ta‘ū	None	115.333
Ta‘ū	2022	6	718.73	Ta‘ū	None	115.333
Ta‘ū	2022	6	718.73	Ta‘ū	None	115.333
Ta‘ū	2022	6	718.73	Ta‘ū	None	115.333
Ta‘ū	2022	9	718.73	Ta‘ū	None	115.333
Ta‘ū	2022	12	718.73	Ta‘ū	None	115.333
Ta‘ū	2022	13	718.73	Ta‘ū	None	115.333
Ta‘ū	2022	13	718.73	Ta‘ū	None	115.333
Ta‘ū	2022	13	718.73	Ta‘ū	None	115.333
Ta‘ū	2022	14	718.73	Ta‘ū	None	115.333
Ta‘ū	2022	15	718.73	Ta‘ū	None	115.333
Ta‘ū	2022	15	718.73	Ta‘ū	None	115.333
Ta‘ū	2022	15	718.73	Ta‘ū	None	115.333
Ta‘ū	2022	15	718.73	Ta‘ū	None	115.333
Ta‘ū	2022	14	718.73	Ta‘ū	None	115.333
Ta‘ū	2022	4	718.73	Ta‘ū	Remote	461.3
Ta‘ū	2022	5	718.73	Ta‘ū	Remote	461.3
Ta‘ū	2022	6	718.73	Ta‘ū	Remote	461.3
Ta‘ū	2022	7	718.73	Ta‘ū	Remote	461.3
Ta‘ū	2022	8	718.73	Ta‘ū	Remote	461.3
Ta‘ū	2022	11	718.73	Ta‘ū	Remote	461.3
Ta‘ū	2022	11	718.73	Ta‘ū	Remote	461.3
Ta‘ū	2022	11	718.73	Ta‘ū	Remote	461.3
Ta‘ū	2022	12	718.73	Ta‘ū	Remote	461.3
Ta‘ū	2022	12	718.73	Ta‘ū	Remote	461.3
Ta‘ū	2022	12	718.73	Ta‘ū	Remote	461.3
Ta‘ū	2022	12	718.73	Ta‘ū	Remote	461.3
Ta‘ū	2022	13	718.73	Ta‘ū	Remote	461.3
Ta‘ū	2022	13	718.73	Ta‘ū	Remote	461.3
Ta‘ū	2022	13	718.73	Ta‘ū	Remote	461.3
Ta‘ū	2022	13	718.73	Ta‘ū	Remote	461.3
Ta‘ū	2022	14	718.73	Ta‘ū	Remote	461.3
Ta‘ū	2022	15	718.73	Ta‘ū	Remote	461.3
Ta‘ū	2022	15	718.73	Ta‘ū	Remote	461.3
Ta‘ū	2022	18	718.73	Ta‘ū	Remote	461.3
Ta‘ū	2022	23	718.73	Ta‘ū	Remote	461.3
Tutuila	2022	2	82.06	Tutuila	Subsistence & Remote	207.173
Tutuila	2022	5	82.06	Tutuila	Subsistence & Remote	207.173
Tutuila	2022	10	82.06	Tutuila	Subsistence & Remote	207.173
Tutuila	2022	16	82.06	Tutuila	Subsistence & Remote	207.173
Tutuila	2022	18	82.06	Tutuila	Subsistence & Remote	207.173
Tutuila	2022	23	82.06	Tutuila	Subsistence & Remote	207.173
Tutuila	2022	14	82.06	Tutuila	Subsistence & Remote	207.173
Tutuila	2022	24	82.06	Tutuila	Subsistence & Remote	207.173
Tutuila	2022	4.5	82.06	Tutuila	Subsistence & Remote	207.173
Tutuila	2022	5	82.06	Tutuila	Subsistence & Remote	207.173
Tutuila	2022	5	82.06	Tutuila	Subsistence & Remote	207.173
Tutuila	2022	7	82.06	Tutuila	Subsistence & Remote	207.173
Tutuila	2022	8	82.06	Tutuila	Subsistence & Remote	207.173
Tutuila	2022	11	82.06	Tutuila	Subsistence & Remote	207.173
Tutuila	2022	12	82.06	Tutuila	Subsistence & Remote	207.173
Tutuila	2022	12	82.06	Tutuila	Subsistence & Remote	207.173
Tutuila	2022	13	82.06	Tutuila	Subsistence & Remote	207.173
Tutuila	2022	17	82.06	Tutuila	Subsistence & Remote	207.173
Tutuila	2022	2.5	82.06	Tutuila	Subsistence & Remote	207.173
Tutuila	2022	17	82.06	Tutuila	Subsistence & Remote	207.173
Tutuila	2022	18	82.06	Tutuila	Subsistence & Remote	207.173
Tutuila	2022	18	82.06	Tutuila	Subsistence & Remote	207.173
Tutuila	2022	20	82.06	Tutuila	Subsistence & Remote	207.173
Tutuila	2022	14	82.06	Tutuila	Subsistence & Remote	207.173
Tutuila	2022	2	82.06	Tutuila	Subsistence & Remote	207.173
Tutuila	2022	4	82.06	Tutuila	Subsistence & Remote	207.173
Tutuila	2022	5	82.06	Tutuila	Subsistence & Remote	207.173
Tutuila	2022	6	82.06	Tutuila	Subsistence & Remote	207.173
Tutuila	2022	7	82.06	Tutuila	Subsistence & Remote	207.173
Tutuila	2022	9	82.06	Tutuila	Subsistence & Remote	207.173
Tutuila	2022	10	82.06	Tutuila	Subsistence & Remote	207.173
Tutuila	2022	12	82.06	Tutuila	Subsistence & Remote	207.173
Tutuila	2022	12	82.06	Tutuila	Subsistence & Remote	207.173
Tutuila	2022	13	82.06	Tutuila	Subsistence & Remote	207.173
Tutuila	2022	15	82.06	Tutuila	Subsistence & Remote	207.173
Tutuila	2022	16	82.06	Tutuila	Subsistence & Remote	207.173
Tutuila	2022	6	82.06	Tutuila	Subsistence & Remote	207.173
Tutuila	2022	7	82.06	Tutuila	Subsistence & Remote	207.173
Tutuila	2022	8	82.06	Tutuila	Subsistence & Remote	207.173
Tutuila	2022	10	82.06	Tutuila	Subsistence & Remote	207.173
Tutuila	2022	10	82.06	Tutuila	Subsistence & Remote	207.173
Tutuila	2022	11	82.06	Tutuila	Subsistence & Remote	207.173
Tutuila	2022	11	82.06	Tutuila	Subsistence & Remote	207.173
Tutuila	2022	11	82.06	Tutuila	Subsistence & Remote	207.173
Tutuila	2022	12	82.06	Tutuila	Subsistence & Remote	207.173
Tutuila	2022	12	82.06	Tutuila	Subsistence & Remote	207.173
Tutuila	2022	15	82.06	Tutuila	Subsistence & Remote	207.173
Tutuila	2022	5	82.06	Tutuila	Subsistence & Remote	207.173
Tutuila	2022	14	82.06	Tutuila	Subsistence & Remote	207.173
Tutuila	2022	2	82.06	Tutuila	Subsistence & Remote	207.173
Tutuila	2022	3.5	82.06	Tutuila	Subsistence & Remote	207.173
Tutuila	2022	6	82.06	Tutuila	Subsistence & Remote	207.173
Tutuila	2022	7	82.06	Tutuila	Subsistence & Remote	207.173
Tutuila	2022	9	82.06	Tutuila	Subsistence & Remote	207.173
Tutuila	2022	2	82.06	Tutuila	Subsistence & Remote	207.173
Tutuila	2022	14.5	82.06	Tutuila	Subsistence & Remote	207.173
Tutuila	2022	2	82.06	Tutuila	Subsistence & Remote	207.173
Tutuila	2022	12	82.06	Tutuila	Subsistence & Remote	207.173
Tutuila	2022	12	82.06	Tutuila	Subsistence & Remote	207.173
Tutuila	2022	15	82.06	Tutuila	Subsistence & Remote	207.173
Tutuila	2024	13	82.06	Tutuila	Remote	461.3
Tutuila	2024	16	82.06	Tutuila	Remote	461.3
Tutuila	2024	19	82.06	Tutuila	Remote	461.3
Tutuila	2024	22	82.06	Tutuila	Remote	461.3
Tutuila	2023	15	82.06	Tutuila	None	115.333
Tutuila	2023	21	82.06	Tutuila	None	115.333
Tutuila	2023	4	82.06	Tutuila	Remote	461.3
Tutuila	2023	10	82.06	Tutuila	Remote	461.3
Tutuila	2023	10	82.06	Tutuila	Remote	461.3
Tutuila	2023	16	82.06	Tutuila	Remote	461.3
Tutuila	2023	17	82.06	Tutuila	Remote	461.3
Tutuila	2023	17	82.06	Tutuila	Remote	461.3
Tutuila	2023	17	82.06	Tutuila	Remote	461.3
Tutuila	2023	3	82.06	Tutuila	Remote	461.3
Tutuila	2023	6	82.06	Tutuila	Remote	461.3
Tutuila	2023	9	82.06	Tutuila	Remote	461.3
Tutuila	2023	19	82.06	Tutuila	Remote	461.3
Tutuila	2023	23	82.06	Tutuila	Remote	461.3
Tutuila	2023	2	82.06	Tutuila	Remote	461.3
Tutuila	2023	6	82.06	Tutuila	Remote	461.3
Tutuila	2023	19	82.06	Tutuila	Remote	461.3
Olosega	2022	2	116.84	Olosega	Remote	461.3
Olosega	2022	11	116.84	Olosega	Remote	461.3
Olosega	2022	14	116.84	Olosega	Remote	461.3
Olosega	2022	14	116.84	Olosega	Remote	461.3
Olosega	2022	16	116.84	Olosega	Remote	461.3
Olosega	2022	17	116.84	Olosega	Remote	461.3
Ta‘ū	2022	13	718.73	Ta‘ū	Remote	461.3
Ta‘ū	2022	13	718.73	Ta‘ū	Remote	461.3
Ta‘ū	2022	14	718.73	Ta‘ū	Remote	461.3
Ta‘ū	2022	17	718.73	Ta‘ū	Remote	461.3
Ta‘ū	2022	19	718.73	Ta‘ū	Remote	461.3
Ta‘ū	2022	3	718.73	Ta‘ū	Remote	461.3
Ta‘ū	2022	3	718.73	Ta‘ū	Remote	461.3
Ta‘ū	2022	3	718.73	Ta‘ū	Remote	461.3
Ta‘ū	2022	3	718.73	Ta‘ū	Remote	461.3
Ta‘ū	2022	4	718.73	Ta‘ū	Remote	461.3
Ta‘ū	2022	4	718.73	Ta‘ū	Remote	461.3
Ta‘ū	2022	4	718.73	Ta‘ū	Remote	461.3
Ta‘ū	2022	4	718.73	Ta‘ū	Remote	461.3
Ta‘ū	2022	4	718.73	Ta‘ū	Remote	461.3
Ta‘ū	2022	4	718.73	Ta‘ū	Remote	461.3
Ta‘ū	2022	4	718.73	Ta‘ū	Remote	461.3
Ta‘ū	2022	5	718.73	Ta‘ū	Remote	461.3
Ta‘ū	2022	5	718.73	Ta‘ū	Remote	461.3
Ta‘ū	2022	5	718.73	Ta‘ū	Remote	461.3
Ta‘ū	2022	5	718.73	Ta‘ū	Remote	461.3
Ta‘ū	2022	6	718.73	Ta‘ū	Remote	461.3
Ta‘ū	2022	6	718.73	Ta‘ū	Remote	461.3
Ta‘ū	2022	6	718.73	Ta‘ū	Remote	461.3
Ta‘ū	2022	7	718.73	Ta‘ū	Remote	461.3
Ta‘ū	2022	9	718.73	Ta‘ū	Remote	461.3
Ta‘ū	2022	10	718.73	Ta‘ū	Remote	461.3
Ta‘ū	2022	10	718.73	Ta‘ū	Remote	461.3
Ta‘ū	2022	10	718.73	Ta‘ū	Remote	461.3
Ta‘ū	2022	11	718.73	Ta‘ū	Remote	461.3
Ta‘ū	2022	12	718.73	Ta‘ū	Remote	461.3
Ta‘ū	2022	12	718.73	Ta‘ū	Remote	461.3
Ta‘ū	2022	13	718.73	Ta‘ū	Remote	461.3
Ta‘ū	2022	14	718.73	Ta‘ū	Remote	461.3
Ta‘ū	2022	15	718.73	Ta‘ū	Remote	461.3
Ta‘ū	2022	15	718.73	Ta‘ū	Remote	461.3
Ta‘ū	2022	15	718.73	Ta‘ū	Remote	461.3
Ta‘ū	2022	16	718.73	Ta‘ū	Remote	461.3
Ta‘ū	2022	20	718.73	Ta‘ū	Remote	461.3
Ta‘ū	2022	1	718.73	Ta‘ū	Remote	461.3
Ta‘ū	2022	2	718.73	Ta‘ū	Remote	461.3
Ta‘ū	2022	2	718.73	Ta‘ū	Remote	461.3
Ta‘ū	2022	2	718.73	Ta‘ū	Remote	461.3
Ta‘ū	2022	3	718.73	Ta‘ū	Remote	461.3
Ta‘ū	2022	3	718.73	Ta‘ū	Remote	461.3
Ta‘ū	2022	3	718.73	Ta‘ū	Remote	461.3
Ta‘ū	2022	3	718.73	Ta‘ū	Remote	461.3
Ta‘ū	2022	4	718.73	Ta‘ū	Remote	461.3
Ta‘ū	2022	6	718.73	Ta‘ū	Remote	461.3
Ta‘ū	2022	8	718.73	Ta‘ū	Remote	461.3
Ta‘ū	2022	9	718.73	Ta‘ū	Remote	461.3
Ta‘ū	2022	11	718.73	Ta‘ū	Remote	461.3
Ta‘ū	2022	11	718.73	Ta‘ū	Remote	461.3
Ta‘ū	2022	12	718.73	Ta‘ū	Remote	461.3
Ta‘ū	2022	12	718.73	Ta‘ū	Remote	461.3
Ta‘ū	2022	13	718.73	Ta‘ū	Remote	461.3
Ta‘ū	2022	14	718.73	Ta‘ū	Remote	461.3
Ta‘ū	2022	14	718.73	Ta‘ū	Remote	461.3
Ta‘ū	2022	14	718.73	Ta‘ū	Remote	461.3
Ta‘ū	2022	15	718.73	Ta‘ū	Remote	461.3
Ta‘ū	2022	16	718.73	Ta‘ū	Remote	461.3
Ta‘ū	2022	2	718.73	Ta‘ū	Subsistence & Remote	207.173
Ta‘ū	2022	2	718.73	Ta‘ū	Subsistence & Remote	207.173
Ta‘ū	2022	2	718.73	Ta‘ū	Subsistence & Remote	207.173
Ta‘ū	2022	2	718.73	Ta‘ū	Subsistence & Remote	207.173
Ta‘ū	2022	3	718.73	Ta‘ū	Subsistence & Remote	207.173
Ta‘ū	2022	3	718.73	Ta‘ū	Subsistence & Remote	207.173
Ta‘ū	2022	3	718.73	Ta‘ū	Subsistence & Remote	207.173
Ta‘ū	2022	7	718.73	Ta‘ū	Subsistence & Remote	207.173
Ta‘ū	2022	12	718.73	Ta‘ū	Remote	461.3
Ta‘ū	2022	14	718.73	Ta‘ū	Remote	461.3
Ta‘ū	2022	2	718.73	Ta‘ū	Remote	461.3
Ta‘ū	2022	2	718.73	Ta‘ū	Remote	461.3
Ta‘ū	2022	2	718.73	Ta‘ū	Remote	461.3
Ta‘ū	2022	3	718.73	Ta‘ū	Remote	461.3
Ta‘ū	2022	3	718.73	Ta‘ū	Remote	461.3
Ta‘ū	2022	3	718.73	Ta‘ū	Remote	461.3
Ta‘ū	2022	3	718.73	Ta‘ū	Remote	461.3
Ta‘ū	2022	3	718.73	Ta‘ū	Remote	461.3
Ta‘ū	2022	3	718.73	Ta‘ū	Remote	461.3
Ta‘ū	2022	3	718.73	Ta‘ū	Remote	461.3
Ta‘ū	2022	4	718.73	Ta‘ū	Remote	461.3
Ta‘ū	2022	4	718.73	Ta‘ū	Remote	461.3
Ta‘ū	2022	4	718.73	Ta‘ū	Remote	461.3
Ta‘ū	2022	5	718.73	Ta‘ū	Remote	461.3
Ta‘ū	2022	8	718.73	Ta‘ū	Remote	461.3
Ta‘ū	2022	9	718.73	Ta‘ū	Remote	461.3
Ta‘ū	2022	10	718.73	Ta‘ū	Remote	461.3
Ta‘ū	2022	10	718.73	Ta‘ū	Remote	461.3
Ta‘ū	2022	11	718.73	Ta‘ū	Remote	461.3
Ta‘ū	2022	12	718.73	Ta‘ū	Remote	461.3
Ta‘ū	2022	12	718.73	Ta‘ū	Remote	461.3
Ta‘ū	2022	13	718.73	Ta‘ū	Remote	461.3
Ta‘ū	2022	13	718.73	Ta‘ū	Remote	461.3
Ta‘ū	2022	14	718.73	Ta‘ū	Remote	461.3
Ta‘ū	2022	14	718.73	Ta‘ū	Remote	461.3
Ta‘ū	2022	15	718.73	Ta‘ū	Remote	461.3
Ta‘ū	2022	15	718.73	Ta‘ū	Remote	461.3
Ta‘ū	2022	16	718.73	Ta‘ū	Remote	461.3
Ta‘ū	2022	13	718.73	Ta‘ū	Remote	461.3
Ta‘ū	2022	14	718.73	Ta‘ū	Remote	461.3
Tutuila	2023	4	82.06	Tutuila	Village Protected	93.85
Tutuila	2023	6	82.06	Tutuila	Village Protected	93.85
Tutuila	2023	8	82.06	Tutuila	Village Protected	93.85
Tutuila	2023	11	82.06	Tutuila	Village Protected	93.85
Tutuila	2023	17	82.06	Tutuila	Village Protected	93.85
Tutuila	2023	20	82.06	Tutuila	Village Protected	93.85
Tutuila	2023	20	82.06	Tutuila	Village Protected	93.85
Tutuila	2023	3	82.06	Tutuila	Village Protected	93.85
Tutuila	2023	3.5	82.06	Tutuila	Village Protected	93.85
Tutuila	2023	5	82.06	Tutuila	Village Protected	93.85
Tutuila	2023	16	82.06	Tutuila	Village Protected	93.85
Tutuila	2023	17	82.06	Tutuila	Village Protected	93.85
Tutuila	2023	17	82.06	Tutuila	Village Protected	93.85
Tutuila	2023	18	82.06	Tutuila	Village Protected	93.85
Tutuila	2023	21	82.06	Tutuila	Village Protected	93.85
Tutuila	2023	22	82.06	Tutuila	Village Protected	93.85
Tutuila	2023	32	82.06	Tutuila	Village Protected	93.85
Tutuila	2023	34	82.06	Tutuila	Village Protected	93.85
Tutuila	2022	7	82.06	Tutuila	Village Protected	93.85
Tutuila	2022	24	82.06	Tutuila	Village Protected	93.85
Tutuila	2022	25.5	82.06	Tutuila	Village Protected	93.85
Tutuila	2022	30	82.06	Tutuila	Village Protected	93.85
Tutuila	2022	31	82.06	Tutuila	Village Protected	93.85

## Sheet: All_yearsRS_Condense
Habitat	ISLAND	Site	Level of Protection	94/95 Dens	2002 Dens	2018 Dens	2024 Dens		94/95 Hectares	2002 Hectares	2018 Hectares	2024 Hectares		94/95 Recruit Dens	2002 Recruit Dens	2018 Recruit Dens	2024 Recruit Dens		94/95 Juvenile Dens	2002 Juvenile Dens	2018 Juvenile Dens	2024 Juvenile Dens		94/95 Mature Dens	2002 Mature Dens	2018 Mature Dens	2024 Mature Dens
Reef Slope	Tutuila	* TUTUILA TOTAL		13.3333	44.4444	40.7407	95.2381		0.9	0.54	0.54	0.84		3.33333	3.33333	0	12.8571		4.44444	3.33333	0	15.7143		5.55556	21.1111	24.4444	28.5714
Reef Slope	Tutuila		Existing Government	20	0	66.6667	200		0.05	0.03	0.03	0.03		0	0	0	20		0	0	0	20		20	0	40	80
Reef Slope	Tutuila		Existing Government	0	0	0	0		0.05	0.03	0.03	0.03		0	0	0	0		0	0	0	0		0	0	0	0
Reef Slope	Tutuila		Remote	0	66.6667	0	100		0.05	0.03	0.03	0.03		0	20	0	20		0	20	0	20		0	20	0	20
Reef Slope	Tutuila		Existing Government	0	0	0	0		0.05	0.03	0.03	0.03		0	0	0	0		0	0	0	0		0	0	0	0
Reef Slope	Tutuila		Existing Government	0	0	0	0		0.05	0.03	0.03	0.03		0	0	0	0		0	0	0	0		0	0	0	0
Reef Slope	Tutuila		Remote	20	0	33.3333	33.3333		0.05	0.03	0.03	0.03		20	0	0	0		0	0	0	0		0	0	20	20
Reef Slope	Tutuila		Existing Government	0	0	0	66.6667		0.05	0.03	0.03	0.03		0	0	0	0		0	0	0	0		0	0	0	40
Reef Slope	Tutuila		Village Protected	40	133.333	366.667	100		0.05	0.03	0.03	0.03		0	20	0	20		40	0	0	20		0	60	220	20
Reef Slope	Tutuila		Village Protected	0	100	33.3333	166.667		0.05	0.03	0.03	0.03		0	0	0	20		0	0	0	0		0	60	20	80
Reef Slope	Tutuila		Federal No Take	0	100	100	0		0.05	0.03	0.03	0.03		0	0	0	0		0	0	0	0		0	60	60	0
Reef Slope	Tutuila		Existing Government	0	0	0	0		0.05	0.03	0.03	0.03		0	0	0	0		0	0	0	0		0	0	0	0
Reef Slope	Tutuila		Subsistence & Remote	X	X	X	0		X	X	X	0.03		X	X	X	0		X	X	X	0		X	X	X	0
Reef Slope	Tutuila		Existing Government	0	0	0	0		0.05	0.03	0.03	0.03		0	0	0	0		0	0	0	0		0	0	0	0
Reef Slope	Tutuila		Existing Government	20	33.3333	100	66.6667		0.05	0.03	0.03	0.03		0	0	0	0		20	0	0	0		0	20	60	40
Reef Slope	Tutuila		Village Protected	X	X	X	133.333		X	X	X	0.03		X	X	X	60		X	X	X	0		X	X	X	20
Reef Slope	Tutuila		Remote	40	200	33.3333	0		0.05	0.03	0.03	0.03		0	0	0	0		0	40	0	0		40	80	20	0
Reef Slope	Tutuila		Subsistence & Remote	X	X	X	200		X	X	X	0.03		X	X	X	40		X	X	X	20		X	X	X	60
Reef Slope	Tutuila		Subsistence & Remote	X	X	X	66.6667		X	X	X	0.03		X	X	X	0		X	X	X	0		X	X	X	40
Reef Slope	Tutuila		Existing Government	0	0	0	0		0.05	0.03	0.03	0.03		0	0	0	0		0	0	0	0		0	0	0	0
Reef Slope	Tutuila		Subsistence & Remote	X	X	X	166.667		X	X	X	0.03		X	X	X	40		X	X	X	60		X	X	X	0
Reef Slope	Tutuila		Existing Government	0	0	0	0		0.05	0.03	0.03	0.03		0	0	0	0		0	0	0	0		0	0	0	0
Reef Slope	Tutuila		Subsistence & Remote	X	X	X	133.333		X	X	X	0.03		X	X	X	0		X	X	X	0		X	X	X	80
Reef Slope	Tutuila		Subsistence & Remote	X	X	X	366.667		X	X	X	0.03		X	X	X	0		X	X	X	160		X	X	X	60
Reef Slope	Tutuila		Subsistence & Remote	X	X	X	333.333		X	X	X	0.03		X	X	X	60		X	X	X	60		X	X	X	80
Reef Slope	Tutuila		Subsistence & Remote	X	X	X	133.333		X	X	X	0.03		X	X	X	20		X	X	X	0		X	X	X	60
Reef Slope	Tutuila		Existing Government	0	0	0	0		0.05	0.03	0.03	0.03		0	0	0	0		0	0	0	0		0	0	0	0
Reef Slope	Tutuila		Subsistence & Remote	X	X	X	400		X	X	X	0.03		X	X	X	60		X	X	X	80		X	X	X	100
Reef Slope	Tutuila		Existing Government	100	166.667	0	0		0.05	0.03	0.03	0.03		40	20	0	0		20	0	0	0		40	80	0	0
Reef Slope	Ofu	* OFU TOTAL		260	233.333	50	133.333		0.1	0.15	0.06	0.15		130	26.6667	0	20		80	60	0	4		50	146.667	30	56
Reef Slope	Ofu		Existing Government	480	580	100	66.6667		0.05	0.05	0.03	0.03		240	60	0	0		140	100	0	0		100	420	60	40
Reef Slope	Ofu		Subsistence	X	40	X	33.3333		X	0.05	X	0.03			0		0			20		0			20		20
Reef Slope	Ofu		Existing Government	40	80	0	33.3333		0.05	0.05	0.03	0.03		20	20	0	0		20	60	0	0		0	0	0	20
Reef Slope	Ofu		Existing Government	X	X	X	133.333		X	X	X	0.03		X	X	X	20		X	X	X	0		X	X	X	60
Reef Slope	Ofu		Existing Government	X	X	X	400		X	`	X	0.03		X	X	X	80		X	X	X	20		X	X	X	140
Reef Slope	Olosega	* OLOSEGA TOTAL		230	420	50	116.667		0.1	0.1	0.03	0.06		0	20	10	10		70	140	0	10		160	260	20	50
Reef Slope	Olosega		Existing Government	100	520	0	33.3333		0.05	0.05		0.03		0	40	0	0		80	180	0	0		20	300	0	20
Reef Slope	Olosega		Existing Government	360	320	100	200		0.05	0.05	0.03	0.03		0	0	20	20		60	100	0	20		300	220	40	80
Reef Slope	Ta‘ū	* TAU TOTAL		460	1535	350	730.476		0.2	0.2	0.06	0.21		210	245	0	168.571		205	885	80	120		45	425	130	182.857
Reef Slope	Ta‘ū		Remote	X	X	X	700		X	X	X	0.03		X	X	X	40		X	X	X	120		X	X	X	260
Reef Slope	Ta‘ū		Remote	100	860	333.333	700		0.05	0.05	0.03	0.03		40	240	0	180		20	360	60	100		40	260	140	140
Reef Slope	Ta‘ū		Existing Government	540	900	X	580		0.05	0.05	X	0.03		360	40	X	100		140	500	X	240		40	360	X	240
Reef Slope	Ta‘ū		Remote	280	4000	366.667	933.333		0.05	0.05	0.03	0.03		200	700	0	280		60	2660	100	100		20	720	120	180
Reef Slope	Ta‘ū		Subsistence	X	X	X	266.667		X	X	X	0.03		X	X	X	140		X	X	X	20		X	X	X	0
Reef Slope	Ta‘ū		Remote	920	380	X	1266.67		0.05	0.05	X	0.03		240	0	X	300		600	20	X	180		80	360	X	280
Reef Slope	Ta‘ū		Existing Government	X	X	X	666.667		X	X	X	0.03		X	X	X	140		X	X	X	80		X	X	X	180
Reef Slope	Aunu'u	* AUNUU Total		80	60	66.6667	300		0.025	0.025	0.015	0.015		20	0	0	60		0	20	40	0		40	60	80	120
Reef Slope	Reef Slop Total	Reef Slope Total		212.162	774	141.667	153.257		0.65	0.25	0.18	1.305		85.8333	73.75	2.5	52.8571		89.8611	272.083	20	37.4286		65.1389	213.194	51.1111	79.3571

## Sheet: Isl-year_Totals
Habitat	ISLAND	Year	Dens	Hectare	Recruit Dens	Immature Dens	Mature Dens
Reef Slope	Aunu'u	1994/95	80	0.025	20	0	5.55556
		2002	60	0.025	0	20	21.1111
		2018	66.6667	0.015	0	40	24.4444
		2022/24	300	0.015	60	0	28.5714
	Ofu	1994/95	260	0.1	130	80	50
		2002	233.333	0.15	26.6667	60	146.667
		2018	50	0.06	0	0	30
		2022/24	227.778	0.15	20	4	56
	Olosega	1994/95	230	0.1	0	70	160
		2002	420	0.1	20	140	260
		2018	100	0.03	10	0	20
		2022/24	116.667	0.06	10	10	50
	Tau	1994/95	460	0.2	210	205	45
		2002	1535	0.2	245	885	425
		2018	350	0.06	0	80	130
		2022/24	785.714	0.21	168.571	120	182.857
	Tutuila	1994/95	13.3333	0.9	3.33333	4.44444	5.55556
		2002	47.0588	0.51	3.33333	3.33333	21.1111
		2018	40.7407	0.54	0	0	24.4444
		2022/24	98.7654	0.84	12.8571	15.7143	28.5714
												`

## Sheet: Vert_All_yrs
Habitat	Island	Protection	MMA	Year	Dens	Hectare
Reef Slope	Tutuila	Existing Government	Open Access	1995	20	0.05
Reef Slope	Tutuila	Existing Government	Open Access	1995	0	0.05
Reef Slope	Tutuila	Remote	Open Access	1995	0	0.05
Reef Slope	Tutuila	Existing Government	Open Access	1995	0	0.05		Average of Dens	Column Labels
Reef Slope	Tutuila	Existing Government	Open Access	1995	0	0.05		Row Labels	1995	2002	2018	2022-2024
Reef Slope	Tutuila	Remote	Open Access	1995	20	0.05		Reef Flat
Reef Slope	Tutuila	Existing Government	Open Access	1995	0	0.05		Tutuila				9.2
Reef Slope	Tutuila	Village Protected	MMA	1995	40	0.05		Muliava				25
Reef Slope	Tutuila	Village Protected	MMA	1995	0	0.05		Reef Slope
Reef Slope	Tutuila	Federal No Take	MMA	1995	0	0.05		Tutuila	13.3333	44.4444	40.7407	95.2381
Reef Slope	Tutuila	Existing Government	Open Access	1995	0	0.05		Aunu'u	80	60	66.6667	300
Reef Slope	Tutuila	Existing Government	Open Access	1995	0	0.05		Ofu	260	233.333	50	133.333
Reef Slope	Tutuila	Existing Government	Open Access	1995	20	0.05		Olosega	230	420	50	116.667
Reef Slope	Tutuila	Remote	Open Access	1995	40	0.05		Ta‘ū	460	1535	350	730.476
Reef Slope	Tutuila	Existing Government	Open Access	1995	0	0.05
Reef Slope	Tutuila	Existing Government	Open Access	1995	0	0.05
Reef Slope	Tutuila	Existing Government	Open Access	1995	0	0.05
Reef Slope	Tutuila	Existing Government	Open Access	1995	100	0.05
Reef Slope	Ofu	Existing Government	Open Access	1995	480	0.05
Reef Slope	Ofu	Existing Government	Open Access	1995	40	0.05
Reef Slope	Olosega	Existing Government	Open Access	1995	100	0.05
Reef Slope	Olosega	Existing Government	Open Access	1995	360	0.05
Reef Slope	Ta‘ū	Remote	Open Access	1995	100	0.05
Reef Slope	Ta‘ū	Existing Government	Open Access	1995	540	0.05
Reef Slope	Ta‘ū	Remote	Open Access	1995	280	0.05
Reef Slope	Ta‘ū	Remote	Open Access	1995	920	0.05
Reef Slope	Aunu'u	Federal No Take	MMA	1995	80	0.025
Reef Slope	Tutuila	Existing Government	Open Access	2002	0	0.03
Reef Slope	Tutuila	Existing Government	Open Access	2002	0	0.03
Reef Slope	Tutuila	Remote	Open Access	2002	66.6667	0.03
Reef Slope	Tutuila	Existing Government	Open Access	2002	0	0.03
Reef Slope	Tutuila	Existing Government	Open Access	2002	0	0.03
Reef Slope	Tutuila	Remote	Open Access	2002	0	0.03
Reef Slope	Tutuila	Existing Government	Open Access	2002	0	0.03
Reef Slope	Tutuila	Village Protected	MMA	2002	133.333	0.03
Reef Slope	Tutuila	Village Protected	MMA	2002	100	0.03
Reef Slope	Tutuila	Federal No Take	MMA	2002	100	0.03
Reef Slope	Tutuila	Existing Government	Open Access	2002	0	0.03
Reef Slope	Tutuila	Existing Government	Open Access	2002	0	0.03
Reef Slope	Tutuila	Existing Government	Open Access	2002	33.3333	0.03
Reef Slope	Tutuila	Remote	Open Access	2002	200	0.03
Reef Slope	Tutuila	Existing Government	Open Access	2002	0	0.03
Reef Slope	Tutuila	Existing Government	Open Access	2002	0	0.03
Reef Slope	Tutuila	Existing Government	Open Access	2002	0	0.03
Reef Slope	Tutuila	Existing Government	Open Access	2002	166.667	0.03
Reef Slope	Ofu	Existing Government	Open Access	2002	580	0.05
Reef Slope	Ofu	Subsistence	Open Access	2002	40	0.05
Reef Slope	Ofu	Existing Government	Open Access	2002	80	0.05
Reef Slope	Olosega	Existing Government	Open Access	2002	520	0.05
Reef Slope	Olosega	Existing Government	Open Access	2002	320	0.05
Reef Slope	Ta‘ū	Remote	Open Access	2002	860	0.05
Reef Slope	Ta‘ū	Existing Government	Open Access	2002	900	0.05
Reef Slope	Ta‘ū	Remote	Open Access	2002	4000	0.05
Reef Slope	Ta‘ū	Remote	Open Access	2002	380	0.05
Reef Slope	Aunu'u	Federal No Take	MMA	2002	60	0.025
Reef Slope	Tutuila	Existing Government	Open Access	2018	66.6667	0.03
Reef Slope	Tutuila	Existing Government	Open Access	2018	0	0.03
Reef Slope	Tutuila	Remote	Open Access	2018	0	0.03
Reef Slope	Tutuila	Existing Government	Open Access	2018	0	0.03
Reef Slope	Tutuila	Existing Government	Open Access	2018	0	0.03
Reef Slope	Tutuila	Remote	Open Access	2018	33.3333	0.03
Reef Slope	Tutuila	Existing Government	Open Access	2018	0	0.03
Reef Slope	Tutuila	Village Protected	MMA	2018	366.667	0.03
Reef Slope	Tutuila	Village Protected	MMA	2018	33.3333	0.03
Reef Slope	Tutuila	Federal No Take	MMA	2018	100	0.03
Reef Slope	Tutuila	Existing Government	Open Access	2018	0	0.03
Reef Slope	Tutuila	Existing Government	Open Access	2018	0	0.03
Reef Slope	Tutuila	Existing Government	Open Access	2018	100	0.03
Reef Slope	Tutuila	Remote	Open Access	2018	33.3333	0.03
Reef Slope	Tutuila	Existing Government	Open Access	2018	0	0.03
Reef Slope	Tutuila	Existing Government	Open Access	2018	0	0.03
Reef Slope	Tutuila	Existing Government	Open Access	2018	0	0.03
Reef Slope	Tutuila	Existing Government	Open Access	2018	0	0.03
Reef Slope	Ofu	Existing Government	Open Access	2018	100	0.03
Reef Slope	Ofu	Existing Government	Open Access	2018	0	0.03
Reef Slope	Olosega	Existing Government	Open Access	2018	0
Reef Slope	Olosega	Existing Government	Open Access	2018	100	0.03
Reef Slope	Ta‘ū	Remote	Open Access	2018	333.333	0.03
Reef Slope	Ta‘ū	Remote	Open Access	2018	366.667	0.03
Reef Slope	Aunu'u	Federal No Take	MMA	2018	66.6667	0.015
Reef Slope	Tutuila	Existing Government	Open Access	2022-2024	200	0.03
Reef Slope	Tutuila	Existing Government	Open Access	2022-2024	0	0.03
Reef Slope	Tutuila	Remote	Open Access	2022-2024	100	0.03
Reef Slope	Tutuila	Existing Government	Open Access	2022-2024	0	0.03
Reef Slope	Tutuila	Existing Government	Open Access	2022-2024	0	0.03
Reef Slope	Tutuila	Remote	Open Access	2022-2024	33.3333	0.03
Reef Slope	Tutuila	Existing Government	Open Access	2022-2024	66.6667	0.03
Reef Slope	Tutuila	Village Protected	MMA	2022-2024	100	0.03
Reef Slope	Tutuila	Village Protected	MMA	2022-2024	166.667	0.03
Reef Slope	Tutuila	Federal No Take	MMA	2022-2024	0	0.03
Reef Slope	Tutuila	Existing Government	Open Access	2022-2024	0	0.03
Reef Slope	Tutuila	Subsistence & Remote	Open Access	2022-2024	0	0.03
Reef Slope	Tutuila	Existing Government	Open Access	2022-2024	0	0.03
Reef Slope	Tutuila	Existing Government	Open Access	2022-2024	66.6667	0.03
Reef Slope	Tutuila	Village Protected	MMA	2022-2024	133.333	0.03
Reef Slope	Tutuila	Remote	Open Access	2022-2024	0	0.03
Reef Slope	Tutuila	Subsistence & Remote	Open Access	2022-2024	200	0.03
Reef Slope	Tutuila	Subsistence & Remote	Open Access	2022-2024	66.6667	0.03
Reef Slope	Tutuila	Existing Government	Open Access	2022-2024	0	0.03
Reef Slope	Tutuila	Subsistence & Remote	Open Access	2022-2024	166.667	0.03
Reef Slope	Tutuila	Existing Government	Open Access	2022-2024	0	0.03
Reef Slope	Tutuila	Subsistence & Remote	Open Access	2022-2024	133.333	0.03
Reef Slope	Tutuila	Subsistence & Remote	Open Access	2022-2024	366.667	0.03
Reef Slope	Tutuila	Subsistence & Remote	Open Access	2022-2024	333.333	0.03
Reef Slope	Tutuila	Subsistence & Remote	Open Access	2022-2024	133.333	0.03
Reef Slope	Tutuila	Existing Government	Open Access	2022-2024	0	0.03
Reef Slope	Tutuila	Subsistence & Remote	Open Access	2022-2024	400	0.03
Reef Slope	Tutuila	Existing Government	Open Access	2022-2024	0	0.03
Reef Slope	Ofu	Existing Government	Open Access	2022-2024	66.6667	0.03
Reef Slope	Ofu	Subsistence	Open Access	2022-2024	33.3333	0.03
Reef Slope	Ofu	Existing Government	Open Access	2022-2024	33.3333	0.03
Reef Slope	Ofu	Existing Government	Open Access	2022-2024	133.333	0.03
Reef Slope	Ofu	Existing Government	Open Access	2022-2024	400	0.03
Reef Slope	Olosega	Existing Government	Open Access	2022-2024	33.3333	0.03
Reef Slope	Olosega	Existing Government	Open Access	2022-2024	200	0.03
Reef Slope	Ta‘ū	Remote	Open Access	2022-2024	700	0.03
Reef Slope	Ta‘ū	Remote	Open Access	2022-2024	700	0.03
Reef Slope	Ta‘ū	Existing Government	Open Access	2022-2024	580	0.03
Reef Slope	Ta‘ū	Remote	Open Access	2022-2024	933.333	0.03
Reef Slope	Ta‘ū	Subsistence	Open Access	2022-2024	266.667	0.03
Reef Slope	Ta‘ū	Remote	Open Access	2022-2024	1266.67	0.03
Reef Slope	Ta‘ū	Existing Government	Open Access	2022-2024	666.667	0.03
Reef Slope	Aunu'u	Federal No Take	MMA	2022-2024	300	0.015
Pinnacle	Muliava	Inaccessible (Muliava)	MMA	2022-2024	13.4	0.07445
Pinnacle	Muliava	Inaccessible (Muliava)	MMA	2022-2024	155.4	0.0250905
Pinnacle	Muliava	Inaccessible (Muliava)	MMA	2022-2024	476.2	0.0333564
Pinnacle	Muliava	Inaccessible (Muliava)	MMA	2022-2024	444.4	0.051963
Pinnacle	Muliava	Inaccessible (Muliava)	MMA	2022-2024	129.4	0.150066
Pinnacle	Muliava	Inaccessible (Muliava)	MMA	2022-2024	0	0.0435292
Pinnacle	Muliava	Inaccessible (Muliava)	MMA	2022-2024	194.2	0.0566519
Pinnacle	Muliava	Inaccessible (Muliava)	MMA	2022-2024	94.6	0.0422645
Bombie	Muliava	Inaccessible (Muliava)	MMA	2022-2024	1184.1	0.00337807
Bombie	Muliava	Inaccessible (Muliava)	MMA	2022-2024	4805.9	0.00145654
Bombie	Muliava	Inaccessible (Muliava)	MMA	2022-2024	5208	0.00115208
Bombie	Muliava	Inaccessible (Muliava)	MMA	2022-2024	18734.9	0.000427011
Bombie	Muliava	Inaccessible (Muliava)	MMA	2022-2024	0	0.00327301
Bombie	Muliava	Inaccessible (Muliava)	MMA	2022-2024	147.5	0.00677958
Bombie	Muliava	Inaccessible (Muliava)	MMA	2022-2024	285.7	0.00700137
Bombie	Muliava	Inaccessible (Muliava)	MMA	2022-2024	0	0.00176927
Bombie	Muliava	Inaccessible (Muliava)	MMA	2022-2024	0	0.00257864
Bombie	Muliava	Inaccessible (Muliava)	MMA	2022-2024	332	0.00301192
Bombie	Muliava	Inaccessible (Muliava)	MMA	2022-2024	349.1	0.00286491
Bombie	Muliava	Inaccessible (Muliava)	MMA	2022-2024	410.8	0.0024345
Bombie	Muliava	Inaccessible (Muliava)	MMA	2022-2024	594.6	0.00168192
Bombie	Muliava	Inaccessible (Muliava)	MMA	2022-2024	606.8	0.00164808
Bombie	Muliava	Inaccessible (Muliava)	MMA	2022-2024	793.5	0.00252054
Bombie	Muliava	Inaccessible (Muliava)	MMA	2022-2024	1886.9	0.00158992
Reef Flat	Muliava	Inaccessible (Muliava)	MMA	2022-2024	0	0.01
Deep Reef Slope	Tutuila	None	Open Access	2022-2024	0	0.03
Reef Flat	Tutuila	None	Open Access	2022-2024	0	0.01
Reef Flat	Tutuila	None	Open Access	2022-2024	0	0.01
Reef Flat	Tutuila	None	Open Access	2022-2024	0	0.01
Reef Flat	Muliava	Inaccessible (Muliava)	MMA	2022-2024	0	0.01
Reef Flat	Muliava	Inaccessible (Muliava)	MMA	2022-2024	100	0.01
Reef Flat	Muliava	Inaccessible (Muliava)	MMA	2022-2024	0	0.0439883
Bombie	Muliava	Inaccessible (Muliava)	MMA	2022-2024	0	0.00226379
Bombie	Muliava	Inaccessible (Muliava)	MMA	2022-2024	0	0.00357043
Bombie	Muliava	Inaccessible (Muliava)	MMA	2022-2024	0	0.00164239
Bombie	Muliava	Inaccessible (Muliava)	MMA	2022-2024	0	0.00167781
Bombie	Muliava	Inaccessible (Muliava)	MMA	2022-2024	0	0.00165727
Bombie	Muliava	Inaccessible (Muliava)	MMA	2022-2024	2709.7	0.00147618
Reef Flat	Tutuila	Village Protected	MMA	2022-2024	36.8	0.19

## Sheet: Vert_All_years_sites
	Habitat	ISLAND	Site	Level of Protection	Year	Dens	Hectares
	Reef Slope	Tutuila	* TUTUILA TOTAL		1994/95	13.3333	0.9
	Reef Slope	Tutuila		Existing Government	1994/95	20	0.05
	Reef Slope	Tutuila		Existing Government	1994/95	0	0.05
	Reef Slope	Tutuila		Remote	1994/95	0	0.05
	Reef Slope	Tutuila		Existing Government	1994/95	0	0.05
	Reef Slope	Tutuila		Existing Government	1994/95	0	0.05
	Reef Slope	Tutuila		Remote	1994/95	20	0.05
	Reef Slope	Tutuila		Existing Government	1994/95	0	0.05
	Reef Slope	Tutuila		Village Protected	1994/95	40	0.05
	Reef Slope	Tutuila		Village Protected	1994/95	0	0.05
	Reef Slope	Tutuila		Federal No Take	1994/95	0	0.05
	Reef Slope	Tutuila		Existing Government	1994/95	0	0.05
	Reef Slope	Tutuila		Subsistence & Remote	1994/95	X	X
	Reef Slope	Tutuila		Existing Government	1994/95	0	0.05
	Reef Slope	Tutuila		Existing Government	1994/95	20	0.05
	Reef Slope	Tutuila		Village Protected	1994/95	X	X
	Reef Slope	Tutuila		Remote	1994/95	40	0.05
	Reef Slope	Tutuila		Subsistence & Remote	1994/95	X	X
	Reef Slope	Tutuila		Subsistence & Remote	1994/95	X	X
	Reef Slope	Tutuila		Existing Government	1994/95	0	0.05
	Reef Slope	Tutuila		Subsistence & Remote	1994/95	X	X
	Reef Slope	Tutuila		Existing Government	1994/95	0	0.05
	Reef Slope	Tutuila		Subsistence & Remote	1994/95	X	X
	Reef Slope	Tutuila		Subsistence & Remote	1994/95	X	X
	Reef Slope	Tutuila		Subsistence & Remote	1994/95	X	X
	Reef Slope	Tutuila		Subsistence & Remote	1994/95	X	X
	Reef Slope	Tutuila		Existing Government	1994/95	0	0.05
	Reef Slope	Tutuila		Subsistence & Remote	1994/95	X	X
	Reef Slope	Tutuila		Existing Government	1994/95	100	0.05
	Reef Slope	Ofu	* OFU TOTAL		1994/95	260	0.1
	Reef Slope	Ofu		Existing Government	1994/95	480	0.05
	Reef Slope	Ofu		Subsistence	1994/95	X	X
	Reef Slope	Ofu		Existing Government	1994/95	40	0.05
	Reef Slope	Ofu		Existing Government	1994/95	X	X
	Reef Slope	Ofu		Existing Government	1994/95	X	X
	Reef Slope	Olosega	* OLOSEGA TOTAL		1994/95	230	0.1
	Reef Slope	Olosega		Existing Government	1994/95	100	0.05
	Reef Slope	Olosega		Existing Government	1994/95	360	0.05
	Reef Slope	Olosega	* TAU TOTAL		1994/95	460	0.2
	Reef Slope	Ta‘ū		Remote	1994/95	X	X
	Reef Slope	Ta‘ū		Remote	1994/95	100	0.05
	Reef Slope	Ta‘ū		Existing Government	1994/95	675	0.05
	Reef Slope	Ta‘ū		Remote	1994/95	280	0.05
	Reef Slope	Ta‘ū		Subsistence	1994/95	X	X
	Reef Slope	Ta‘ū		Remote	1994/95	920	0.05
	Reef Slope	Ta‘ū		Existing Government	1994/95	X	X
	Reef Slope	Aunu'u	* AUNUU Total		1994/95	80	0.025
	Reef Slope	Reef Slop Total	Reef Slope Total		1994/95	212.162	0.65
	Reef Slope	Tutuila	* TUTUILA TOTAL		2002	47.0588	0.51
	Reef Slope	Tutuila		Existing Government	2002	0	0.03
	Reef Slope	Tutuila		Existing Government	2002	0
	Reef Slope	Tutuila		Remote	2002	66.6667	0.03
	Reef Slope	Tutuila		Existing Government	2002	0	0.03
	Reef Slope	Tutuila		Existing Government	2002	0	0.03
	Reef Slope	Tutuila		Remote	2002	0	0.03
	Reef Slope	Tutuila		Existing Government	2002	0	0.03
	Reef Slope	Tutuila		Village Protected	2002	133.333	0.03
	Reef Slope	Tutuila		Village Protected	2002	100	0.03
	Reef Slope	Tutuila		Federal No Take	2002	100	0.03
	Reef Slope	Tutuila		Existing Government	2002	0	0.03
	Reef Slope	Tutuila		Subsistence & Remote	2002	X	X
	Reef Slope	Tutuila		Existing Government	2002	0	0.03
	Reef Slope	Tutuila		Existing Government	2002	33.3333	0.03
	Reef Slope	Tutuila		Village Protected	2002	X	X
	Reef Slope	Tutuila		Remote	2002	200	0.03
	Reef Slope	Tutuila		Subsistence & Remote	2002	X	X
	Reef Slope	Tutuila		Subsistence & Remote	2002	X	X
	Reef Slope	Tutuila		Existing Government	2002	0	0.03
	Reef Slope	Tutuila		Subsistence & Remote	2002	X	X
	Reef Slope	Tutuila		Existing Government	2002	0	0.03
	Reef Slope	Tutuila		Subsistence & Remote	2002	X	X
	Reef Slope	Tutuila		Subsistence & Remote	2002	X	X
	Reef Slope	Tutuila		Subsistence & Remote	2002	X	X
	Reef Slope	Tutuila		Subsistence & Remote	2002	X	X
	Reef Slope	Tutuila		Existing Government	2002	0	0.03
	Reef Slope	Tutuila		Subsistence & Remote	2002	X	X
	Reef Slope	Tutuila		Existing Government	2002	166.667	0.03
	Reef Slope	Ofu	* OFU TOTAL		2002	233.333	0.15
	Reef Slope	Ofu		Existing Government	2002	580	0.05
	Reef Slope	Ofu		Subsistence	2002	40	0.05
	Reef Slope	Ofu		Existing Government	2002	80	0.05
	Reef Slope	Ofu		Existing Government	2002	X	X
	Reef Slope	Ofu		Existing Government	2002	X	`
	Reef Slope	Olosega	* OLOSEGA TOTAL		2002	420	0.1
	Reef Slope	Olosega		Existing Government	2002	520	0.05
	Reef Slope	Olosega		Existing Government	2002	320	0.05
	Reef Slope	Olosega	* TAU TOTAL		2002	1535	0.2
	Reef Slope	Ta‘ū		Remote	2002	X	X
	Reef Slope	Ta‘ū		Remote	2002	860	0.05
	Reef Slope	Ta‘ū		Existing Government	2002	900	0.05
	Reef Slope	Ta‘ū		Remote	2002	4000	0.05
	Reef Slope	Ta‘ū		Subsistence	2002	X	X
	Reef Slope	Ta‘ū		Remote	2002	380	0.05
	Reef Slope	Ta‘ū		Existing Government	2002	X	X
	Reef Slope	Aunu'u	* AUNUU Total		2002	60	0.025
	Reef Slope	Reef Slop Total	Reef Slope Total		2002	774	0.25
	Reef Slope	Tutuila	* TUTUILA TOTAL		2018	40.7407	0.54
	Reef Slope	Tutuila		Existing Government	2018	66.6667	0.03
	Reef Slope	Tutuila		Existing Government	2018	0	0.03
	Reef Slope	Tutuila		Remote	2018	0	0.03
	Reef Slope	Tutuila		Existing Government	2018	0	0.03
	Reef Slope	Tutuila		Existing Government	2018	0	0.03
	Reef Slope	Tutuila		Remote	2018	33.3333	0.03
	Reef Slope	Tutuila		Existing Government	2018	0	0.03
	Reef Slope	Tutuila		Village Protected	2018	366.667	0.03
	Reef Slope	Tutuila		Village Protected	2018	33.3333	0.03
	Reef Slope	Tutuila		Federal No Take	2018	100	0.03
	Reef Slope	Tutuila		Existing Government	2018	0	0.03
	Reef Slope	Tutuila		Subsistence & Remote	2018	X	X
	Reef Slope	Tutuila		Existing Government	2018	0	0.03
	Reef Slope	Tutuila		Existing Government	2018	100	0.03
	Reef Slope	Tutuila		Village Protected	2018	X	X
	Reef Slope	Tutuila		Remote	2018	33.3333	0.03
	Reef Slope	Tutuila		Subsistence & Remote	2018	X	X
	Reef Slope	Tutuila		Subsistence & Remote	2018	X	X
	Reef Slope	Tutuila		Existing Government	2018	0	0.03
	Reef Slope	Tutuila		Subsistence & Remote	2018	X	X
	Reef Slope	Tutuila		Existing Government	2018	0	0.03
	Reef Slope	Tutuila		Subsistence & Remote	2018	X	X
	Reef Slope	Tutuila		Subsistence & Remote	2018	X	X
	Reef Slope	Tutuila		Subsistence & Remote	2018	X	X
	Reef Slope	Tutuila		Subsistence & Remote	2018	X	X
	Reef Slope	Tutuila		Existing Government	2018	0	0.03
	Reef Slope	Tutuila		Subsistence & Remote	2018	X	X
	Reef Slope	Tutuila		Existing Government	2018	0	0.03
	Reef Slope	Ofu	* OFU TOTAL		2018	50	0.06
	Reef Slope	Ofu		Existing Government	2018	100	0.03
	Reef Slope	Ofu		Subsistence	2018	X	X
	Reef Slope	Ofu		Existing Government	2018	0	0.03
	Reef Slope	Ofu		Existing Government	2018	X	X
	Reef Slope	Ofu		Existing Government	2018	X	X
	Reef Slope	Olosega	* OLOSEGA TOTAL		2018	100	0.03
	Reef Slope	Olosega		Existing Government	2018	0
	Reef Slope	Olosega		Existing Government	2018	100	0.03
	Reef Slope	Olosega	* TAU TOTAL		2018	350	0.06
	Reef Slope	Ta‘ū		Remote	2018	X	X
	Reef Slope	Ta‘ū		Remote	2018	333.333	0.03
	Reef Slope	Ta‘ū		Existing Government	2018	#VALUE!	X
	Reef Slope	Ta‘ū		Remote	2018	366.667	0.03
	Reef Slope	Ta‘ū		Subsistence	2018	X	X
	Reef Slope	Ta‘ū		Remote	2018	X	X
	Reef Slope	Ta‘ū		Existing Government	2018	X	X
	Reef Slope	Aunu'u	* AUNUU Total		2018	66.6667	0.015
	Reef Slope	Reef Slop Total	Reef Slope Total		2018	141.667	0.18
	Reef Slope	Tutuila	* TUTUILA TOTAL		2024	98.7654	0.84
	Reef Slope	Tutuila		Existing Government	2024	200	0.03
	Reef Slope	Tutuila		Existing Government	2024	0	0.03
	Reef Slope	Tutuila		Remote	2024	100	0.03
	Reef Slope	Tutuila		Existing Government	2024	0	0.03
	Reef Slope	Tutuila		Existing Government	2024	0	0.03
	Reef Slope	Tutuila		Remote	2024	33.3333	0.03
	Reef Slope	Tutuila		Existing Government	2024	66.6667	0.03
	Reef Slope	Tutuila		Village Protected	2024	100	0.03
	Reef Slope	Tutuila		Village Protected	2024	166.667	0.03
	Reef Slope	Tutuila		Federal No Take	2024	0	0.03
	Reef Slope	Tutuila		Existing Government	2024	0	0.03
	Reef Slope	Tutuila		Subsistence & Remote	2024	0	0.03
	Reef Slope	Tutuila		Existing Government	2024	0	0.03
	Reef Slope	Tutuila		Existing Government	2024	66.6667	0.03
	Reef Slope	Tutuila		Village Protected	2024	133.333	0.03
	Reef Slope	Tutuila		Remote	2024	0	0.03
	Reef Slope	Tutuila		Subsistence & Remote	2024	200	0.03
	Reef Slope	Tutuila		Subsistence & Remote	2024	66.6667	0.03
	Reef Slope	Tutuila		Existing Government	2024	0	0.03
	Reef Slope	Tutuila		Subsistence & Remote	2024	166.667	0.03
	Reef Slope	Tutuila		Existing Government	2024	0	0.03
	Reef Slope	Tutuila		Subsistence & Remote	2024	133.333	0.03
	Reef Slope	Tutuila		Subsistence & Remote	2024	366.667	0.03
	Reef Slope	Tutuila		Subsistence & Remote	2024	333.333	0.03
	Reef Slope	Tutuila		Subsistence & Remote	2024	133.333	0.03
	Reef Slope	Tutuila		Existing Government	2024	0	0.03
	Reef Slope	Tutuila		Subsistence & Remote	2024	400	0.03
	Reef Slope	Tutuila		Existing Government	2024	0	0.03
	Reef Slope	Ofu	* OFU TOTAL		2024	227.778	0.15
	Reef Slope	Ofu		Existing Government	2024	66.6667	0.03
	Reef Slope	Ofu		Subsistence	2024	33.3333	0.03
	Reef Slope	Ofu		Existing Government	2024	33.3333	0.03
	Reef Slope	Ofu		Existing Government	2024	133.333	0.03
	Reef Slope	Ofu		Existing Government	2024	400	0.03
	Reef Slope	Olosega	* OLOSEGA TOTAL		2024	116.667	0.06
	Reef Slope	Olosega		Existing Government	2024	33.3333	0.03
	Reef Slope	Olosega		Existing Government	2024	200	0.03
	Reef Slope	Olosega	* TAU TOTAL		2024	785.714	0.21
	Reef Slope	Ta‘ū		Remote	2024	700	0.03
	Reef Slope	Ta‘ū		Remote	2024	700	0.03
	Reef Slope	Ta‘ū		Existing Government	2024	966.667	0.03
	Reef Slope	Ta‘ū		Remote	2024	933.333	0.03
	Reef Slope	Ta‘ū		Subsistence	2024	266.667	0.03
	Reef Slope	Ta‘ū		Remote	2024	1266.67	0.03
	Reef Slope	Ta‘ū		Existing Government	2024	666.667	0.03
	Reef Slope	Aunu'u	* AUNUU Total		2024	300	0.015
	Reef Slope	Reef Slop Total	Reef Slope Total		2024	153.257	1.305
